# Supplementary material for: Characterization of Erwinia gerundensis A4, an Almond-Derived Plant Growth-Promoting Endophyte
Source: Front Microbiol. 2021 Aug 25;12:687971. doi: 10.3389/fmicb.2021.687971 (PMC8425249; doi:10.3389/fmicb.2021.687971)
Supplement: Supplementary file 1 [file Data_Sheet_1.xls]

## Sheet: dendrogram
Supplementary Table 1. NCBI BioProject number of each strain reported in the dendogram
Strain	BioProject
Pantoea sp. PSNIH2	PRJNA242850
Pantoea dispersa EGD-AAK13	PRJNA211932
Pantoea rwandensis	PRJNA252996
Erwinia gerundensis A4	PRJNA717909
Erwinia gerundensis EM595	PRJEB11465
Erwinia toletana DAPP-PG 735	PRJNA184384
Erwinia iniecta	PRJNA263303
Erwinia amylovora CFBP1430	PRJNA46805
Erwinia sp. Leaf53	PRJNA297956
Erwinia persicina NBRC 102418	PRJDB368
Erwinia typographi	PRJNA263655
Erwinia tracheiphila PSU-1	PRJNA67977
Erwinia mallotivora	PRJNA238419
Izhakiella capsodis	PRJEB17126
Cedecea neteri	PRJNA231221
Buttiauxella ferragutiae ATCC 51602	PRJNA210902
Klebsiella aerogenes KCTC 2190	PRJNA66537
Atlantibacter hermannii NBRC 105704	PRJDB14
Franconibacter pulveris DSM 19144	PRJNA221041

## Sheet: genomes
Supplementary Table 2. Comparasion between between genes EM595 and A4 genome
	Genes present in pA401 only
	Genes present in EM595 only
	Genes present in both genomes
	representative function	type	protein sequence	Erwinia gerundensis EM595 genome	Erwinia gerundensis A4 genome
cluster1	hypothetical protein			EM595_RS14790;EM595_RS14795;EM595_RS14800	gene_450;gene_451;gene_453;gene_452;gene_454
cluster10	sugar porter family MFS transporter			EM595_RS06095;EM595_RS01110	gene_2284;gene_3297
cluster100	cell division protein FtsN			EM595_RS00540	gene_3410
cluster1000	cob(I)yrinic acid a,c-diamide adenosyltransferase			EM595_RS09665	gene_1495
cluster1001	Ribosomal large subunit pseudouridine synthase B			EM595_RS09670	gene_1494
cluster1002	autotransporter outer membrane beta-barrel domain-containing protein			EM595_RS09675	gene_1493
cluster1003	trypsin-like peptidase domain-containing protein			EM595_RS09680	gene_1492
cluster1004	threonylcarbamoyl-AMP synthase			EM595_RS09685	gene_1491
cluster1005	hypothetical protein			EM595_RS00115	gene_3499
cluster1006	FIST C-terminal domain-containing protein			EM595_RS00990	gene_3321
cluster1007	PHP domain-containing protein			EM595_RS09690	gene_1490
cluster1008	anthranilate synthase component 1			EM595_RS09695	gene_1489
cluster1009	gamma-glutamyl-gamma-aminobutyrate hydrolase family protein			EM595_RS09700	gene_1488
cluster101	amino acid ABC transporter substrate-binding protein			EM595_RS05350	gene_2436
cluster1010	anthranilate phosphoribosyltransferase			EM595_RS09705	gene_1487
cluster1011	bifunctional indole-3-glycerol-phosphate synthase TrpC/phosphoribosylanthranilate isomerase TrpF			EM595_RS09710	gene_1486
cluster1012	tryptophan synthase subunit beta			EM595_RS09715	gene_1485
cluster1013	tryptophan synthase subunit alpha			EM595_RS09720	gene_1484
cluster1014	Osmotically-inducible protein Y			EM595_RS09725	gene_1483
cluster1015	outer membrane protein OmpW			EM595_RS09730	gene_1482
cluster1016	UPF0259 family protein			EM595_RS09735	gene_1481
cluster1017	NAD(P)-dependent alcohol dehydrogenase			EM595_RS00995	gene_3320
cluster1018	putative intracellular septation protein A			EM595_RS09740	gene_1480
cluster1019	putative acyl-CoA thioester hydrolase			EM595_RS09745	gene_1478
cluster102	apolipoprotein N-acyltransferase			EM595_RS05355	gene_2434
cluster1020	TonB system transport protein TonB			EM595_RS09750	gene_1477
cluster1021	hypothetical protein			EM595_RS09755	gene_1476
cluster1022	hypothetical protein			EM595_RS21070	gene_1475
cluster1023	Cardiolipin synthase A			EM595_RS09760	gene_1474
cluster1024	hypothetical protein			EM595_RS09765	gene_1473
cluster1025	murein tripeptide/oligopeptide ABC transporter ATP binding protein OppF			EM595_RS09770	gene_1472
cluster1026	Oligopeptide transport ATP-binding protein OppD			EM595_RS09775	gene_1471
cluster1027	Oligopeptide transport system permease protein OppC			EM595_RS09780	gene_1470
cluster1028	hypothetical protein			EM595_RS01000	gene_3319
cluster1029	Oligopeptide transport system permease protein OppB			EM595_RS09785	gene_1469
cluster103	CNNM family magnesium/cobalt transport protein CorC			EM595_RS05360	gene_2433
cluster1030	YchE family NAAT transporter			EM595_RS09800	gene_1466
cluster1031	bifunctional acetaldehyde-CoA/alcohol dehydrogenase			EM595_RS09805	gene_1465
cluster1032	thymidine kinase			EM595_RS09810	gene_1464
cluster1033	DNA-binding transcriptional regulator H-NS			EM595_RS09815	gene_1463
cluster1034	UDP-glucose/GDP-mannose dehydrogenase family protein			EM595_RS09825	gene_1461
cluster1035	UTP--glucose-1-phosphate uridylyltransferase GalU			EM595_RS09830	gene_1460
cluster1036	glutathione-disulfide reductase			EM595_RS01005	gene_3318
cluster1037	two-component system response regulator RssB			EM595_RS09835	gene_1459
cluster1038	patatin-like phospholipase RssA			EM595_RS09840	gene_1458
cluster1039	hypothetical protein			EM595_RS09845	gene_1457
cluster104	rRNA maturation RNase YbeY			EM595_RS05365	gene_2432
cluster1040	formyltetrahydrofolate deformylase			EM595_RS09850	gene_1456
cluster1041	exodeoxyribonuclease III			EM595_RS09865	gene_1453
cluster1042	DUF1496 domain-containing protein			EM595_RS09870	gene_1452
cluster1043	DNA topoisomerase III			EM595_RS09875	gene_1451
cluster1044	Putative NAD(P)H nitroreductase YdjA			EM595_RS09880	gene_1450
cluster1045	signal peptide peptidase SppA			EM595_RS09885	gene_1449
cluster1046	L-asparaginase 1			EM595_RS09890	gene_1448
cluster1047	Ribonuclease BN			EM595_RS01010	gene_3317
cluster1048	bifunctional nicotinamidase/pyrazinamidase			EM595_RS09895	gene_1447
cluster1049	DUF1315 family protein			EM595_RS09900	gene_1446
cluster105	PhoH family protein			EM595_RS05370	gene_2431
cluster1050	peptide-methionine (R)-S-oxide reductase MsrB			EM595_RS09905	gene_1445
cluster1051	Glyceraldehyde-3-phosphate dehydrogenase A			EM595_RS09910	gene_1444
cluster1052	Putative glucose-6-phosphate 1-epimerase			EM595_RS09915	gene_1443
cluster1053	General stress protein 69			EM595_RS09920	gene_1442
cluster1054	MipA/OmpV family protein			EM595_RS09925	gene_1441
cluster1055	hypothetical protein			EM595_RS09930	gene_1440
cluster1056	YeaH/YhbH family protein			EM595_RS09935	gene_1439
cluster1057	phage antirepressor KilAC domain-containing protein			EM595_RS09940	gene_1438
cluster1058	23S rRNA (adenine(2030)-N(6))-methyltransferase RlmJ			EM595_RS01015	gene_3316
cluster1059	potassium/proton antiporter			EM595_RS09945	gene_1437
cluster106	tRNA (N6-isopentenyl adenosine(37)-C2)-methylthiotransferase MiaB			EM595_RS05375	gene_2430
cluster1060	DUF1480 family protein			EM595_RS09950	gene_1436
cluster1061	multidrug effflux MFS transporter			EM595_RS09960	gene_1434
cluster1062	catabolic alanine racemase DadX			EM595_RS09965	gene_1433
cluster1063	D-amino acid dehydrogenase			EM595_RS09970	gene_1432
cluster1064	SpoVR family protein			EM595_RS09975	gene_1431
cluster1065	fatty acid metabolism transcriptional regulator FadR			EM595_RS09980	gene_1430
cluster1066	disulfide bond formation protein DsbB			EM595_RS09985	gene_1429
cluster1067	hypothetical protein			EM595_RS01020	gene_3315
cluster1068	fumarylacetoacetate hydrolase family protein			EM595_RS09995	gene_1427
cluster1069	Membrane-bound lytic murein transglycosylase B			EM595_RS10000	gene_1426
cluster107	2-octaprenyl-3-methyl-6-methoxy-1,4-benzoquinol hydroxylase			EM595_RS05380	gene_2429
cluster1070	YcgL domain-containing protein			EM595_RS10005	gene_1425
cluster1071	septum site-determining protein MinC			EM595_RS10010	gene_1424
cluster1072	septum site-determining protein MinD			EM595_RS10015	gene_1423
cluster1073	cell division topological specificity factor MinE			EM595_RS10020	gene_1422
cluster1074	ribonuclease D			EM595_RS10025	gene_1421
cluster1075	long-chain-fatty-acid--CoA ligase FadD			EM595_RS10030	gene_1420
cluster1076	Outer membrane protein slp			EM595_RS10035	gene_1419
cluster1077	tRNA (adenosine(37)-N6)-threonylcarbamoyltransferase complex dimerization subunit type 1 TsaB			EM595_RS10040	gene_1418
cluster1078	hypothetical protein			EM595_RS01025	gene_3314
cluster1079	putative ATP-dependent helicase DinG			EM595_RS10045	gene_1417
cluster108	Asparagine synthetase B [glutamine-hydrolyzing]			EM595_RS05420	gene_2421
cluster1080	hypothetical protein			EM595_RS21275	gene_1416
cluster1081	type V toxin-antitoxin system endoribonuclease antitoxin GhoS			EM595_RS10050	gene_1415
cluster1082	Putative aminoacrylate peracid reductase RutC			EM595_RS10055	gene_1414
cluster1083	hypothetical protein			EM595_RS10060	gene_1413
cluster1084	aminodeoxychorismate synthase component 1			EM595_RS10065	gene_1412
cluster1085	putative Nudix hydrolase NudL			EM595_RS10070	gene_1411
cluster1086	L-serine ammonia-lyase			EM595_RS10075	gene_1410
cluster1087	Putative cyclic-di-GMP phosphodiesterase AdrB			EM595_RS10080	gene_1409
cluster1088	oligopeptidase A			EM595_RS01030	gene_3313
cluster1089	Magnesium and cobalt efflux protein CorC			EM595_RS10085	gene_1408
cluster109	Ribonucleotide monophosphatase NagD			EM595_RS05425	gene_2419
cluster1090	PTS system mannose-specific EIIAB component			EM595_RS10090	gene_1407
cluster1091	PTS mannose/fructose/sorbose transporter subunit IIC			EM595_RS10095	gene_1406
cluster1092	PTS system mannose-specific EIID component			EM595_RS10100	gene_1405
cluster1093	DUF986 domain-containing protein			EM595_RS10105	gene_1404
cluster1094	putative manganese efflux pump MntP			EM595_RS10110	gene_1403
cluster1095	23S rRNA (guanine(745)-N(1))-methyltransferase			EM595_RS10115	gene_1402
cluster1096	transcription antiterminator/RNA stability regulator CspE			EM595_RS10120	gene_1401
cluster1097	MBL fold metallo-hydrolase			EM595_RS10125	gene_1399
cluster1098	16S rRNA (guanine(1516)-N(2))-methyltransferase RsmJ			EM595_RS01035	gene_3312
cluster1099	hypothetical protein			EM595_RS10130	gene_1398
cluster11	DUF3304 domain-containing protein			EM595_RS07825;EM595_RS07865	gene_1929;gene_1933
cluster110	ROK family transcriptional regulator			EM595_RS05430	gene_2418
cluster1100	hypothetical protein			EM595_RS10135	gene_1397
cluster1101	DNA-binding transcriptional regulator KdgR			EM595_RS10140	gene_1396
cluster1102	hypothetical protein			EM595_RS10145	gene_1395
cluster1103	Riboflavin transporter RibZ			EM595_RS10150	gene_1394
cluster1104	protease HtpX			EM595_RS10155	gene_1393
cluster1105	carboxy terminal-processing peptidase			EM595_RS10160	gene_1392
cluster1106	RNA chaperone ProQ			EM595_RS10165	gene_1391
cluster1107	Free methionine-R-sulfoxide reductase			EM595_RS10170	gene_1390
cluster1108	membrane integrity lipid transport subunit YebS			EM595_RS10175	gene_1389
cluster1109	transcriptional regulator AsnC			EM595_RS00010	gene_3520
cluster111	DNA-binding transcriptional regulator CytR			EM595_RS00545	gene_3409
cluster1110	serine/threonine protein kinase			EM595_RS00120	gene_3498
cluster1111	universal stress protein UspA			EM595_RS01040	gene_3311
cluster1112	Paraquat-inducible protein B			EM595_RS10180	gene_1388
cluster1113	16S rRNA (cytosine(1407)-C(5))-methyltransferase RsmF			EM595_RS10185	gene_1387
cluster1114	Serine/threonine-protein phosphatase 1			EM595_RS10190	gene_1386
cluster1115	universal stress protein UspB			EM595_RS01045	gene_3310
cluster1116	Low-affinity inorganic phosphate transporter 1			EM595_RS01050	gene_3309
cluster1117	NAD(P)/FAD-dependent oxidoreductase			EM595_RS01055	gene_3308
cluster1118	phage portal protein			EM595_RS10340	gene_1385
cluster1119	VOC family protein			EM595_RS10400	gene_1379
cluster112	N-acetylglucosamine-6-phosphate deacetylase			EM595_RS05435	gene_2417
cluster1120	MCP four helix bundle domain-containing protein			EM595_RS10405	gene_1378
cluster1121	CitMHS family transporter			EM595_RS10410	gene_1376
cluster1122	conjugal transfer protein TraT			EM595_RS10415	gene_1375
cluster1123	Na(+)/H(+) antiporter NhaA			EM595_RS01060	gene_3307
cluster1124	hypothetical protein			EM595_RS10425	gene_1374
cluster1125	hypothetical protein			EM595_RS10435	gene_1373
cluster1126	copper homeostasis membrane protein CopD			EM595_RS10440	gene_1372
cluster1127	CopC domain-containing protein YobA			EM595_RS10445	gene_1371
cluster1128	DNA polymerase III subunit theta			EM595_RS10450	gene_1370
cluster1129	Exodeoxyribonuclease 10			EM595_RS10455	gene_1369
cluster113	glucosamine-6-phosphate deaminase			EM595_RS05440	gene_2416
cluster1130	prolyl oligopeptidase family serine peptidase			EM595_RS10460	gene_1368
cluster1131	DUF533 domain-containing protein			EM595_RS10465	gene_1367
cluster1132	hypothetical protein			EM595_RS10470	gene_1366
cluster1133	sterol desaturase family protein			EM595_RS01065	gene_3306
cluster1134	formate-dependent phosphoribosylglycinamide formyltransferase			EM595_RS10475	gene_1365
cluster1135	bifunctional 4-hydroxy-2-oxoglutarate aldolase/2-dehydro-3-deoxy-phosphogluconate aldolase			EM595_RS10480	gene_1364
cluster1136	Glucose-6-phosphate 1-dehydrogenase			EM595_RS10485	gene_1363
cluster1137	Pyruvate kinase II			EM595_RS10490	gene_1362
cluster1138	lauroyl-Kdo(2)-lipid IV(A) myristoyltransferase			EM595_RS10495	gene_1361
cluster1139	murein DD-endopeptidase MepM			EM595_RS10500	gene_1360
cluster114	PTS system N-acetylglucosamine-specific EIICBA component			EM595_RS05445	gene_2415
cluster1140	zinc ABC transporter substrate-binding protein ZnuA			EM595_RS10505	gene_1359
cluster1141	zinc ABC transporter ATP-binding protein ZnuC			EM595_RS10510	gene_1358
cluster1142	High-affinity zinc uptake system membrane protein ZnuB			EM595_RS10515	gene_1357
cluster1143	Holliday junction branch migration DNA helicase RuvB			EM595_RS10520	gene_1356
cluster1144	All-trans-phytoene synthase/15-cis-phytoene synthase			EM595_RS01070	gene_3305
cluster1145	Holliday junction ATP-dependent DNA helicase RuvA			EM595_RS10525	gene_1355
cluster1146	crossover junction endodeoxyribonuclease RuvC			EM595_RS10530	gene_1354
cluster1147	YebC/PmpR family DNA-binding transcriptional regulator			EM595_RS10535	gene_1353
cluster1148	dihydroneopterin triphosphate diphosphatase			EM595_RS10540	gene_1352
cluster1149	aspartate--tRNA ligase			EM595_RS10545	gene_1351
cluster115	glutamine--tRNA ligase			EM595_RS05450	gene_2414
cluster1150	Isochorismatase family protein YecD			EM595_RS10550	gene_1350
cluster1151	DUF72 domain-containing protein			EM595_RS10555	gene_1349
cluster1152	carboxy-S-adenosyl-L-methionine synthase CmoA			EM595_RS10560	gene_1348
cluster1153	tRNA 5-methoxyuridine(34)/uridine 5-oxyacetic acid(34) synthase CmoB			EM595_RS10565	gene_1347
cluster1154	Phytoene desaturase (lycopene-forming)			EM595_RS01075	gene_3304
cluster1155	glycerol dehydrogenase			EM595_RS10570	gene_1346
cluster1156	hypothetical protein			EM595_RS10575	gene_1345
cluster1157	DUF1471 domain-containing protein			EM595_RS10580	gene_1344
cluster1158	copper homeostasis protein CutC			EM595_RS10585	gene_1343
cluster1159	Cystathionine beta-lyase PatB			EM595_RS10590	gene_1342
cluster116	hypothetical protein			EM595_RS05455	gene_2413
cluster1160	hypothetical protein			EM595_RS10595	gene_1341
cluster1161	arginine--tRNA ligase			EM595_RS10600	gene_1339
cluster1162	flagellar protein FlhE			EM595_RS10605	gene_1338
cluster1163	flagellar biosynthesis protein FlhA			EM595_RS10610	gene_1337
cluster1164	flagellar type III secretion system protein FlhB			EM595_RS10615	gene_1336
cluster1165	lycopene beta-cyclase CrtY			EM595_RS01080	gene_3303
cluster1166	protein phosphatase CheZ			EM595_RS10620	gene_1335
cluster1167	chemotaxis response regulator CheY			EM595_RS10625	gene_1334
cluster1168	chemotaxis response regulator protein-glutamate methylesterase			EM595_RS10630	gene_1333
cluster1169	protein-glutamate O-methyltransferase CheR			EM595_RS10635	gene_1332
cluster117	ferric iron uptake transcriptional regulator			EM595_RS05460	gene_2412
cluster1170	chemotaxis protein CheW			EM595_RS10655	gene_1328
cluster1171	chemotaxis protein CheA			EM595_RS10660	gene_1327
cluster1172	flagellar motor protein MotB			EM595_RS10665	gene_1326
cluster1173	thiol:disulfide interchange protein DsbA			EM595_RS00125	gene_3497
cluster1174	glycosyltransferase family 1 protein			EM595_RS01085	gene_3302
cluster1175	flagellar motor stator protein MotA			EM595_RS10670	gene_1325
cluster1176	flagellar transcriptional regulator FlhC			EM595_RS10675	gene_1324
cluster1177	flagellar transcriptional regulator FlhD			EM595_RS10680	gene_1323
cluster1178	alpha,alpha-trehalose-phosphate synthase			EM595_RS10685	gene_1322
cluster1179	Trehalose-6-phosphate phosphatase			EM595_RS10690	gene_1321
cluster118	flavodoxin FldA			EM595_RS05465	gene_2411
cluster1180	Antitoxin YafN			EM595_RS10695	gene_1320
cluster1181	type II toxin-antitoxin system RelE/ParE family toxin			EM595_RS10700	gene_1319
cluster1182	translesion error-prone DNA polymerase V subunit UmuC			EM595_RS10705	gene_1318
cluster1183	hypothetical protein			EM595_RS10710	gene_1316
cluster1184	DNA polymerase V subunit UmuD			EM595_RS10715	gene_1315
cluster1185	type 2 isopentenyl-diphosphate Delta-isomerase			EM595_RS01090	gene_3301
cluster1186	two-component system sensor histidine kinase PmrB			EM595_RS10720	gene_1313
cluster1187	two-component system response regulator PmrA			EM595_RS10725	gene_1312
cluster1188	phosphoethanolamine transferase EptA			EM595_RS10730	gene_1311
cluster1189	translesion error-prone DNA polymerase V autoproteolytic subunit			EM595_RS10735	gene_1310
cluster119	LexA regulated protein			EM595_RS05470	gene_2410
cluster1190	peptide-methionine (S)-S-oxide reductase MsrA			EM595_RS10740	gene_1309
cluster1191	phosphate starvation-inducible protein PhoH			EM595_RS10770	gene_1303
cluster1192	polyprenyl synthetase family protein			EM595_RS01095	gene_3300
cluster1193	deferrochelatase/peroxidase EfeB			EM595_RS10775	gene_1302
cluster1194	Iron uptake system component EfeO			EM595_RS10780	gene_1301
cluster1195	Ferrous iron permease EfeU			EM595_RS10785	gene_1300
cluster1196	sodium/proline symporter PutP			EM595_RS10790	gene_1299
cluster1197	trifunctional transcriptional regulator/proline dehydrogenase/L-glutamate gamma-semialdehyde dehydrogenase			EM595_RS10795	gene_1298
cluster1198	acyltransferase family protein			EM595_RS10800	gene_1295
cluster1199	L-cystine ABC transporter ATP-binding protein YecC			EM595_RS10805	gene_1294
cluster12	hypothetical protein			EM595_RS07850;EM595_RS07860	gene_1934;gene_1936
cluster120	Esterase YbfF			EM595_RS05475	gene_2409
cluster1200	L-cystine transport system permease protein YecS			EM595_RS10810	gene_1293
cluster1201	cystine ABC transporter substrate-binding protein			EM595_RS10815	gene_1292
cluster1202	D-cysteine desulfhydrase			EM595_RS10820	gene_1291
cluster1203	hypothetical protein			EM595_RS01100	gene_3299
cluster1204	flagella biosynthesis regulatory protein FliZ			EM595_RS10825	gene_1290
cluster1205	RNA polymerase sigma factor FliA			EM595_RS10830	gene_1289
cluster1206	hypothetical protein			EM595_RS10835	gene_1288
cluster1207	Flagellar biosynthetic protein FliU			EM595_RS10840	gene_1287
cluster1208	flagellin FliC			EM595_RS10845	gene_1286
cluster1209	flagellar filament capping protein FliD			EM595_RS10850	gene_1285
cluster121	Negative modulator of initiation of replication			EM595_RS05480	gene_2408
cluster1210	flagellar export chaperone FliS			EM595_RS10855	gene_1284
cluster1211	flagella biosynthesis regulatory protein FliT			EM595_RS10860	gene_1283
cluster1212	Cytoplasmic alpha-amylase			EM595_RS10865	gene_1282
cluster1213	hypothetical protein			EM595_RS10870	gene_1281
cluster1214	Cobalt/magnesium transport protein CorA			EM595_RS01105	gene_3298
cluster1215	hypothetical protein			EM595_RS10875	gene_1280
cluster1216	anti-adapter protein IraP			EM595_RS10880	gene_1279
cluster1217	hypothetical protein			EM595_RS10885	gene_1278
cluster1218	hypothetical protein			EM595_RS10890	gene_1277
cluster1219	glutathione-dependent formaldehyde dehydrogenase			EM595_RS10895	gene_1276
cluster122	primosomal protein N'			EM595_RS00550	gene_3408
cluster1220	hypothetical protein			EM595_RS10900	gene_1275
cluster1221	hypothetical protein			EM595_RS10905	gene_1274
cluster1222	hypothetical protein			EM595_RS10910	gene_1273
cluster1223	hypothetical protein			EM595_RS21090	gene_1272
cluster1224	putative HTH-type transcriptional regulator			EM595_RS10915	gene_1271
cluster1225	type V toxin-antitoxin system endoribonuclease antitoxin GhoS			EM595_RS10920	gene_1269
cluster1226	hypothetical protein			EM595_RS10925	gene_1268
cluster1227	epoxyqueuosine reductase QueH			EM595_RS10930	gene_1267
cluster1228	hypothetical protein			EM595_RS10935	gene_1266
cluster1229	anti-adapter protein IraP			EM595_RS10940	gene_1265
cluster123	alpha-D-glucose phosphate-specific phosphoglucomutase			EM595_RS05485	gene_2407
cluster1230	hypothetical protein			EM595_RS21100	gene_1264
cluster1231	hypothetical protein			EM595_RS10980	gene_1263
cluster1232	flagellar hook-basal body complex protein FliE			EM595_RS10985	gene_1262
cluster1233	flagellar M-ring protein FliF			EM595_RS10990	gene_1261
cluster1234	flagellar motor switch protein FliG			EM595_RS10995	gene_1260
cluster1235	flagellar assembly protein FliH			EM595_RS11000	gene_1259
cluster1236	GGDEF domain-containing protein			EM595_RS01115	gene_3296
cluster1237	flagellum-specific ATP synthase FliI			EM595_RS11005	gene_1258
cluster1238	flagella biosynthesis chaperone FliJ			EM595_RS11010	gene_1257
cluster1239	flagellar hook-length control protein FliK			EM595_RS11015	gene_1256
cluster124	hypothetical protein			EM595_RS05490	gene_2406
cluster1240	flagellar basal body-associated protein FliL			EM595_RS11020	gene_1255
cluster1241	flagellar motor switch protein FliM			EM595_RS11025	gene_1254
cluster1242	flagellar motor switch protein FliN			EM595_RS11030	gene_1253
cluster1243	flagellar biosynthetic protein FliO			EM595_RS11035	gene_1252
cluster1244	flagellar type III secretion system pore protein FliP			EM595_RS11040	gene_1251
cluster1245	flagellar biosynthesis protein FliQ			EM595_RS11045	gene_1250
cluster1246	flagellar type III secretion system protein FliR			EM595_RS11050	gene_1249
cluster1247	Major phosphate-irrepressible acid phosphatase			EM595_RS01120	gene_3295
cluster1248	Transcriptional regulatory protein RcsA			EM595_RS11055	gene_1248
cluster1249	Tar ligand binding domain-containing protein			EM595_RS11060	gene_1247
cluster125	DUF1722 domain-containing protein			EM595_RS05495	gene_2405
cluster1250	protein DsrB			EM595_RS11065	gene_1246
cluster1251	YqaE/Pmp3 family membrane protein			EM595_RS20675	gene_1245
cluster1252	DUF2525 domain-containing protein			EM595_RS11070	gene_1244
cluster1253	mannosyl-3-phosphoglycerate phosphatase-related protein			EM595_RS11075	gene_1243
cluster1254	Glucosyl-3-phosphoglycerate synthase			EM595_RS11080	gene_1242
cluster1255	hypothetical protein			EM595_RS11085	gene_1241
cluster1256	putative HTH-type transcriptional regulator			EM595_RS11090	gene_1240
cluster1257	hypothetical protein			EM595_RS11095	gene_1239
cluster1258	Succinate semialdehyde dehydrogenase [NAD(P)+] Sad			EM595_RS01125	gene_3294
cluster1259	DUF808 domain-containing protein			EM595_RS11100	gene_1237
cluster126	deoxyribodipyrimidine photo-lyase			EM595_RS05500	gene_2404
cluster1260	hypothetical protein			EM595_RS11105	gene_1236
cluster1261	Very short patch repair protein			EM595_RS11110	gene_1235
cluster1262	hypothetical protein			EM595_RS11115	gene_1234
cluster1263	DNA (cytosine-5-)-methyltransferase			EM595_RS11120	gene_1233
cluster1264	ASCH domain-containing protein			EM595_RS11125	gene_1232
cluster1265	Arc family DNA-binding protein			EM595_RS11130	gene_1231
cluster1266	hypothetical protein			EM595_RS11135	gene_1230
cluster1267	hypothetical protein			EM595_RS11140	gene_1229
cluster1268	DgsA anti-repressor MtfA			EM595_RS11145	gene_1228
cluster1269	DNA polymerase I			EM595_RS00130	gene_3496
cluster127	type 2 GTP cyclohydrolase I			EM595_RS05505	gene_2403
cluster1270	HTH-type transcriptional regulator GltR			EM595_RS01130	gene_3293
cluster1271	Zinc-type alcohol dehydrogenase-like protein			EM595_RS11155	gene_1223
cluster1272	TetR/AcrR family transcriptional regulator			EM595_RS11160	gene_1222
cluster1273	hypothetical protein			EM595_RS11165	gene_1221
cluster1274	LLM class flavin-dependent oxidoreductase			EM595_RS11170	gene_1220
cluster1275	PKHD-type hydroxylase YbiX			EM595_RS11175	gene_1219
cluster1276	catecholate siderophore receptor Fiu			EM595_RS11180	gene_1218
cluster1277	hypothetical protein			EM595_RS21115	gene_1217
cluster1278	cupin domain-containing protein			EM595_RS11185	gene_1216
cluster1279	beta-propeller fold lactonase family protein			EM595_RS11190	gene_1215
cluster128	5-oxoprolinase subunit PxpB			EM595_RS05510	gene_2402
cluster1280	EmmdR/YeeO family multidrug/toxin efflux MATE transporter			EM595_RS11195	gene_1214
cluster1281	membrane dipeptidase			EM595_RS01135	gene_3292
cluster1282	AMP nucleosidase			EM595_RS11200	gene_1212
cluster1283	Adenine permease AdeP			EM595_RS11205	gene_1210
cluster1284	Aerobic respiration control protein ArcA			EM595_RS11210	gene_1209
cluster1285	ABC transporter substrate-binding protein			EM595_RS11215	gene_1208
cluster1286	Ribose import permease protein RbsC			EM595_RS11220	gene_1207
cluster1287	sugar ABC transporter ATP-binding protein			EM595_RS11225	gene_1206
cluster1288	PAS-domain containing protein			EM595_RS11230	gene_1205
cluster1289	phosphonate ABC transporter, permease protein PhnE			EM595_RS11235	gene_1204
cluster129	biotin-dependent carboxyltransferase family protein			EM595_RS05515	gene_2401
cluster1290	phosphonate ABC transporter, permease protein PhnE			EM595_RS11240	gene_1203
cluster1291	phosphonate ABC transporter substrate-binding protein			EM595_RS11245	gene_1202
cluster1292	phosphonate ABC transporter ATP-binding protein			EM595_RS11250	gene_1201
cluster1293	Phosphoribosyl 1,2-cyclic phosphate phosphodiesterase			EM595_RS11255	gene_1200
cluster1294	Ribose 1,5-bisphosphate phosphokinase PhnN			EM595_RS11260	gene_1199
cluster1295	alpha-D-ribose 1-methylphosphonate 5-triphosphate diphosphatase			EM595_RS11265	gene_1198
cluster1296	Alpha-D-ribose 1-methylphosphonate 5-triphosphate synthase subunit PhnL			EM595_RS11270	gene_1197
cluster1297	Putative phosphonates utilization ATP-binding protein PhnK			EM595_RS11275	gene_1196
cluster1298	alpha-D-ribose 1-methylphosphonate 5-phosphate C-P-lyase PhnJ			EM595_RS11280	gene_1195
cluster1299	Alpha-D-ribose 1-methylphosphonate 5-triphosphate synthase subunit PhnI			EM595_RS11285	gene_1194
cluster13	Cytochrome bd-I ubiquinol oxidase subunit 1			EM595_RS08125;EM595_RS14565	gene_1809;gene_545
cluster130	5-oxoprolinase subunit PxpA			EM595_RS05520	gene_2400
cluster1300	Alpha-D-ribose 1-methylphosphonate 5-triphosphate synthase subunit PhnH			EM595_RS11290	gene_1193
cluster1301	pyrroloquinoline quinone biosynthesis protein PqqB			EM595_RS01140	gene_3291
cluster1302	Alpha-D-ribose 1-methylphosphonate 5-triphosphate synthase subunit PhnG			EM595_RS11295	gene_1192
cluster1303	phosphonate metabolism transcriptional regulator PhnF			EM595_RS11300	gene_1191
cluster1304	Sarcosine oxidase subunit beta			EM595_RS11305	gene_1190
cluster1305	GNAT family N-acetyltransferase			EM595_RS11310	gene_1189
cluster1306	Putative thiamine pyrophosphate-containing protein YdaP			EM595_RS11315	gene_1188
cluster1307	HTH-type transcriptional regulator Cbl			EM595_RS11320	gene_1187
cluster1308	nitrogen assimilation transcriptional regulator NAC			EM595_RS11325	gene_1186
cluster1309	Ribose import permease protein RbsC			EM595_RS11330	gene_1185
cluster131	DUF969 domain-containing protein			EM595_RS05525	gene_2399
cluster1310	sugar ABC transporter substrate-binding protein			EM595_RS11340	gene_1183
cluster1311	pyrroloquinoline-quinone synthase PqqC			EM595_RS01145	gene_3290
cluster1312	maltose O-acetyltransferase			EM595_RS11350	gene_1181
cluster1313	hypothetical protein			EM595_RS11355	gene_1180
cluster1314	glycoside hydrolase family 32 protein			EM595_RS11360	gene_1179
cluster1315	Lactose permease			EM595_RS11365	gene_1178
cluster1316	LacI family DNA-binding transcriptional regulator			EM595_RS11370	gene_1177
cluster1317	Nickel and cobalt resistance protein CnrA			EM595_RS11375	gene_1176
cluster1318	efflux RND transporter periplasmic adaptor subunit			EM595_RS11380	gene_1175
cluster1319	TetR/AcrR family transcriptional regulator			EM595_RS11385	gene_1174
cluster132	DUF979 domain-containing protein			EM595_RS05530	gene_2398
cluster1320	Multidrug/solvent efflux pump outer membrane protein MepC			EM595_RS11390	gene_1173
cluster1321	HTH-type transcriptional repressor NicS			EM595_RS11395	gene_1172
cluster1322	pyrroloquinoline quinone biosynthesis peptide chaperone PqqD			EM595_RS01150	gene_3289
cluster1323	L-gulono-1,4-lactone dehydrogenase			EM595_RS11400	gene_1171
cluster1324	glycosyltransferase family 8 protein			EM595_RS11405	gene_1170
cluster1325	Gfo/Idh/MocA family oxidoreductase			EM595_RS11410	gene_1169
cluster1326	DNA/RNA non-specific endonuclease			EM595_RS11415	gene_1168
cluster1327	Putative 2-dehydropantoate 2-reductase			EM595_RS11425	gene_1166
cluster1328	substrate-binding domain-containing protein			EM595_RS11430	gene_1165
cluster1329	DUF496 family protein			EM595_RS11435	gene_1164
cluster133	50S ribosomal protein L31			EM595_RS00555	gene_3407
cluster1330	Inner membrane protein YeeA			EM595_RS11440	gene_1163
cluster1331	serine-type D-Ala-D-Ala carboxypeptidase DacD			EM595_RS11445	gene_1162
cluster1332	pyrroloquinoline quinone biosynthesis protein PqqE			EM595_RS01155	gene_3288
cluster1333	DUF421 domain-containing protein			EM595_RS11455	gene_1160
cluster1334	DUF421 domain-containing protein			EM595_RS11460	gene_1159
cluster1335	pyrroloquinoline quinone biosynthesis protein PqqF			EM595_RS01160	gene_3287
cluster1336	exodeoxyribonuclease I			EM595_RS11505	gene_1155
cluster1337	Inner membrane permease YgbN			EM595_RS11510	gene_1154
cluster1338	Putative hydroxypyruvate isomerase YgbM			EM595_RS11515	gene_1153
cluster1339	L-fuculose phosphate aldolase			EM595_RS11520	gene_1152
cluster134	Pyrrolidone-carboxylate peptidase			EM595_RS05535	gene_2397
cluster1340	four-carbon acid sugar kinase family protein			EM595_RS11525	gene_1151
cluster1341	2-(hydroxymethyl)glutarate dehydrogenase			EM595_RS11530	gene_1150
cluster1342	Glycerol-3-phosphate regulon repressor			EM595_RS11535	gene_1149
cluster1343	Low-affinity putrescine importer PlaP			EM595_RS11540	gene_1148
cluster1344	4-aminobutyrate--2-oxoglutarate transaminase			EM595_RS11545	gene_1147
cluster1345	sensor domain-containing diguanylate cyclase			EM595_RS01165	gene_3286
cluster1346	Gamma-glutamylputrescine synthetase PuuA			EM595_RS11550	gene_1146
cluster1347	Gamma-glutamyl-gamma-aminobutyrate hydrolase PuuD			EM595_RS11555	gene_1145
cluster1348	HTH-type transcriptional regulator PuuR			EM595_RS11560	gene_1144
cluster1349	Gamma-glutamylputrescine oxidoreductase			EM595_RS11565	gene_1143
cluster135	endonuclease VIII			EM595_RS05540	gene_2396
cluster1350	SDR family oxidoreductase			EM595_RS11570	gene_1142
cluster1351	ATP phosphoribosyltransferase			EM595_RS11575	gene_1141
cluster1352	histidinol dehydrogenase			EM595_RS11580	gene_1140
cluster1353	Histidinol-phosphate aminotransferase			EM595_RS11585	gene_1139
cluster1354	bifunctional histidinol-phosphatase/imidazoleglycerol-phosphate dehydratase HisB			EM595_RS11590	gene_1138
cluster1355	Delta-aminolevulinic acid dehydratase			EM595_RS01170	gene_3285
cluster1356	imidazole glycerol phosphate synthase subunit HisH			EM595_RS11595	gene_1137
cluster1357	1-(5-phosphoribosyl)-5-[(5- phosphoribosylamino)methylideneamino]imidazole-4- carboxamide isomerase			EM595_RS11600	gene_1136
cluster1358	imidazole glycerol phosphate synthase subunit HisF			EM595_RS11605	gene_1135
cluster1359	bifunctional phosphoribosyl-AMP cyclohydrolase/phosphoribosyl-ATP diphosphatase HisIE			EM595_RS11610	gene_1134
cluster136	citrate synthase			EM595_RS05545	gene_2395
cluster1360	YbaK/prolyl-tRNA synthetase associated domain-containing protein			EM595_RS11615	gene_1133
cluster1361	YihA family ribosome biogenesis GTP-binding protein			EM595_RS00135	gene_3495
cluster1362	glycine betaine/L-proline transporter ProP			EM595_RS01175	gene_3284
cluster1363	6-phosphogluconate dehydrogenase, decarboxylating			EM595_RS11645	gene_1132
cluster1364	glycosyltransferase			EM595_RS11650	gene_1125
cluster1365	D-inositol 3-phosphate glycosyltransferase			EM595_RS11655	gene_1131
cluster1366	GDP-6-deoxy-D-talose 4-dehydrogenase			EM595_RS11660	gene_1129
cluster1367	GDP-mannose 4,6-dehydratase			EM595_RS11665	gene_1124
cluster1368	Teichoic acids export ATP-binding protein TagH			EM595_RS11680	gene_1127
cluster1369	ABC transporter permease			EM595_RS11685	gene_1126
cluster137	Succinate dehydrogenase hydrophobic membrane anchor subunit			EM595_RS05555	gene_2394
cluster1370	Phosphomannomutase/phosphoglucomutase			EM595_RS11690	gene_1123
cluster1371	hypothetical protein			EM595_RS01180	gene_3283
cluster1372	mannose-1-phosphate guanylyltransferase/mannose-6-phosphate isomerase			EM595_RS11695	gene_1122
cluster1373	UDP-glucose 4-epimerase GalE			EM595_RS11700	gene_1121
cluster1374	UTP--glucose-1-phosphate uridylyltransferase GalF			EM595_RS11705	gene_1120
cluster1375	D-inositol-3-phosphate glycosyltransferase			EM595_RS11710	gene_1119
cluster1376	oligosaccharide flippase family protein			EM595_RS11715	gene_1118
cluster1377	glycosyltransferase family 2 protein			EM595_RS11720	gene_1117
cluster1378	amylovoran biosynthesis protein AmsF			EM595_RS11725	gene_1116
cluster1379	GalNAc-alpha-(1->4)-GalNAc-alpha-(1->3)-diNAcBac- PP-undecaprenol alpha-1,4-N-acetyl-D-galactosaminyltransferase			EM595_RS11730	gene_1115
cluster138	succinate dehydrogenase flavoprotein subunit			EM595_RS05560	gene_2393
cluster1380	UDP-Glc:alpha-D-GlcNAc-diphosphoundecaprenol beta-1,3-glucosyltransferase WfgD			EM595_RS11735	gene_1114
cluster1381	hypothetical protein			EM595_RS11740	gene_1113
cluster1382	Putative cyclic-di-GMP phosphodiesterase AdrB			EM595_RS01185	gene_3282
cluster1383	UDP-Glc:alpha-D-GlcNAc-diphosphoundecaprenol beta-1,3-glucosyltransferase WfgD			EM595_RS11745	gene_1112
cluster1384	Putative tyrosine-protein kinase in cps region			EM595_RS11750	gene_1111
cluster1385	putative low molecular weight protein-tyrosine-phosphatase AmsI			EM595_RS11755	gene_1110
cluster1386	polysaccharide export protein			EM595_RS11760	gene_1109
cluster1387	TerC family protein			EM595_RS11770	gene_1107
cluster1388	outer membrane assembly protein AsmA			EM595_RS11775	gene_1106
cluster1389	dCTP deaminase			EM595_RS11780	gene_1105
cluster139	succinate dehydrogenase iron-sulfur subunit			EM595_RS05565	gene_2392
cluster1390	uridine kinase			EM595_RS11785	gene_1104
cluster1391	phosphatase PAP2 family protein			EM595_RS11790	gene_1103
cluster1392	mannonate dehydratase			EM595_RS01190	gene_3281
cluster1393	putative diguanylate cyclase YegE			EM595_RS11795	gene_1102
cluster1394	hypothetical protein			EM595_RS11800	gene_1101
cluster1395	Chaperone protein DnaK			EM595_RS11805	gene_1100
cluster1396	L-glyceraldehyde 3-phosphate reductase			EM595_RS11810	gene_1099
cluster1397	MdtA/MuxA family multidrug efflux RND transporter periplasmic adaptor subunit			EM595_RS11815	gene_1098
cluster1398	Putative multidrug resistance protein MdtD			EM595_RS11830	gene_1095
cluster1399	two-component system sensor histidine kinase BaeS			EM595_RS11835	gene_1094
cluster14	ABC transporter substrate-binding protein			EM595_RS09250;EM595_RS16740	gene_1582;gene_68
cluster140	2-oxoglutarate dehydrogenase E1 component			EM595_RS05570	gene_2391
cluster1400	two-component system response regulator BaeR			EM595_RS11840	gene_1093
cluster1401	Putative L-lactate dehydrogenase operon regulatory protein			EM595_RS01195	gene_3280
cluster1402	tRNA 5-hydroxyuridine modification protein YegQ			EM595_RS11845	gene_1092
cluster1403	putative lipid kinase YegS			EM595_RS11850	gene_1091
cluster1404	D-galactonate dehydratase family protein			EM595_RS11870	gene_1090
cluster1405	Starvation-sensing protein RspB			EM595_RS11875	gene_1089
cluster1406	Hexuronate transporter			EM595_RS11880	gene_1088
cluster1407	Polyol:NADP oxidoreductase			EM595_RS11885	gene_1087
cluster1408	HTH-type transcriptional repressor RspR			EM595_RS11890	gene_1086
cluster1409	bifunctional hydroxymethylpyrimidine kinase/phosphomethylpyrimidine kinase			EM595_RS11895	gene_1085
cluster141	Dihydrolipoyllysine-residue succinyltransferase component of 2-oxoglutarate dehydrogenase complex			EM595_RS05575	gene_2390
cluster1410	AI-2 transport protein TqsA			EM595_RS01200	gene_3279
cluster1411	hydroxyethylthiazole kinase			EM595_RS11900	gene_1084
cluster1412	alkyl hydroperoxide reductase subunit F			EM595_RS11905	gene_1083
cluster1413	alkyl hydroperoxide reductase subunit C			EM595_RS11910	gene_1082
cluster1414	putative N-acetyltransferase YafP			EM595_RS11915	gene_1081
cluster1415	iron-sulfur cluster carrier protein ApbC			EM595_RS11920	gene_1080
cluster1416	methionine--tRNA ligase			EM595_RS11925	gene_1079
cluster1417	Antiholin-like protein LrgA			EM595_RS11935	gene_1077
cluster1418	CidB/LrgB family autolysis modulator			EM595_RS11940	gene_1076
cluster1419	cytidine deaminase			EM595_RS11945	gene_1075
cluster142	Succinate--CoA ligase [ADP-forming] subunit beta			EM595_RS05580	gene_2389
cluster1420	hypothetical protein			EM595_RS01205	gene_3278
cluster1421	NAD-dependent malic enzyme			EM595_RS11950	gene_1074
cluster1422	outer membrane permeability protein SanA			EM595_RS11955	gene_1073
cluster1423	galactose/methyl galactoside ABC transporter permease MglC			EM595_RS11960	gene_1072
cluster1424	galactose/glucose ABC transporter substrate-binding protein MglB			EM595_RS11970	gene_1070
cluster1425	HTH-type transcriptional regulator GalS			EM595_RS11975	gene_1069
cluster1426	DUF418 family protein			EM595_RS11980	gene_1068
cluster1427	GTP cyclohydrolase I FolE			EM595_RS11985	gene_1067
cluster1428	YbfB/YjiJ family MFS transporter			EM595_RS11990	gene_1066
cluster1429	HTH-type transcriptional regulator GltR			EM595_RS11995	gene_1065
cluster143	Succinate--CoA ligase [ADP-forming] subunit alpha			EM595_RS05585	gene_2388
cluster1430	TIM barrel protein			EM595_RS01210	gene_3277
cluster1431	S-(hydroxymethyl)glutathione dehydrogenase/class III alcohol dehydrogenase			EM595_RS12000	gene_1064
cluster1432	S-formylglutathione hydrolase YeiG			EM595_RS12005	gene_1063
cluster1433	Lysine-specific permease			EM595_RS12010	gene_1062
cluster1434	HTH-type transcriptional regulator CysL			EM595_RS12015	gene_1061
cluster1435	DUF1232 domain-containing protein			EM595_RS12020	gene_1060
cluster1436	YeiH family putative sulfate export transporter			EM595_RS12025	gene_1059
cluster1437	deoxyribonuclease IV			EM595_RS12030	gene_1058
cluster1438	PTS system fructose-specific EIIB'BC component			EM595_RS12035	gene_1057
cluster1439	Tagatose-6-phosphate kinase			EM595_RS12040	gene_1056
cluster144	Cytochrome bd-I ubiquinol oxidase subunit 1			EM595_RS05590	gene_2387
cluster1440	fused PTS fructose transporter subunit IIA/HPr protein			EM595_RS12045	gene_1055
cluster1441	CoA-acylating methylmalonate-semialdehyde dehydrogenase			EM595_RS01215	gene_3276
cluster1442	YkgJ family cysteine cluster protein			EM595_RS12050	gene_1054
cluster1443	elongation factor P-like protein YeiP			EM595_RS12055	gene_1053
cluster1444	Zinc-binding GTPase YeiR			EM595_RS12060	gene_1052
cluster1445	phosphatase PAP2 family protein			EM595_RS12065	gene_1051
cluster1446	bifunctional murein DD-endopeptidase/murein LD-carboxypeptidase			EM595_RS12070	gene_1050
cluster1447	Putative cyclic-di-GMP phosphodiesterase AdrB			EM595_RS12075	gene_1049
cluster1448	hypothetical protein			EM595_RS12080	gene_1048
cluster1449	Bcr/CflA family multidrug efflux MFS transporter			EM595_RS12085	gene_1047
cluster145	Cytochrome bd-I ubiquinol oxidase subunit 2			EM595_RS05595	gene_2386
cluster1450	Ribosomal small subunit pseudouridine synthase A			EM595_RS12090	gene_1046
cluster1451	Putative DNA repair helicase RadD			EM595_RS12095	gene_1045
cluster1452	5-deoxy-glucuronate isomerase			EM595_RS01220	gene_3275
cluster1453	50S ribosomal protein L25			EM595_RS12100	gene_1044
cluster1454	nucleoid-associated protein YejK			EM595_RS12105	gene_1043
cluster1455	hypothetical protein			EM595_RS12110	gene_1042
cluster1456	hypothetical protein			EM595_RS12115	gene_1041
cluster1457	DUF3413 domain-containing protein			EM595_RS12120	gene_1040
cluster1458	benzoate transporter			EM595_RS12135	gene_1038
cluster1459	GNAT family N-acetyltransferase			EM595_RS12140	gene_1037
cluster146	tol-pal system-associated acyl-CoA thioesterase			EM595_RS05605	gene_2384
cluster1460	hypothetical protein			EM595_RS12145	gene_1036
cluster1461	4'-phosphopantetheinyl transferase superfamily protein			EM595_RS12150	gene_1035
cluster1462	multidrug ABC transporter permease/ATP-binding protein			EM595_RS12155	gene_1034
cluster1463	Der GTPase-activating protein YihI			EM595_RS00140	gene_3494
cluster1464	MurR/RpiR family transcriptional regulator			EM595_RS01225	gene_3274
cluster1465	Alpha-ketoglutarate-dependent dioxygenase AlkB			EM595_RS12160	gene_1033
cluster1466	FAD:protein FMN transferase ApbE			EM595_RS12165	gene_1032
cluster1467	hypothetical protein			EM595_RS21140	gene_1030
cluster1468	Outer membrane protein C			EM595_RS12170	gene_1029
cluster1469	HlyD family type I secretion periplasmic adaptor subunit			EM595_RS12175	gene_1028
cluster147	Biopolymer transport protein ExbB			EM595_RS05610	gene_2383
cluster1470	Toxin RTX-I translocation ATP-binding protein			EM595_RS12180	gene_1027
cluster1471	TolC family outer membrane protein			EM595_RS12185	gene_1026
cluster1472	hypothetical protein			EM595_RS12190	gene_1025
cluster1473	Ig-like domain-containing protein			EM595_RS12195	gene_1024
cluster1474	5-dehydro-2-deoxygluconokinase			EM595_RS01230	gene_3273
cluster1475	Inner membrane protein YbjJ			EM595_RS12200	gene_1023
cluster1476	phosphotransferase RcsD			EM595_RS12205	gene_1022
cluster1477	Transcriptional regulatory protein RcsB			EM595_RS12210	gene_1021
cluster1478	two-component system sensor histidine kinase RcsC			EM595_RS12215	gene_1020
cluster1479	DNA topoisomerase (ATP-hydrolyzing) subunit A			EM595_RS12220	gene_1019
cluster148	Biopolymer transport protein ExbD			EM595_RS05615	gene_2382
cluster1480	bifunctional 2-polyprenyl-6-hydroxyphenol methylase/3-demethylubiquinol 3-O-methyltransferase UbiG			EM595_RS12225	gene_1018
cluster1481	Ribonucleoside-diphosphate reductase 1 subunit alpha			EM595_RS12230	gene_1017
cluster1482	Ribonucleoside-diphosphate reductase 1 subunit beta			EM595_RS12235	gene_1016
cluster1483	CDP-6-deoxy-L-threo-D-glycero-4-hexulose-3-dehydr ase reductase			EM595_RS12240	gene_1015
cluster1484	nicotinamide mononucleotide deamidase-related protein YfaY			EM595_RS12245	gene_1014
cluster1485	3D-(3,5/4)-trihydroxycyclohexane-1,2-dione acylhydrolase (decyclizing)			EM595_RS01235	gene_3272
cluster1486	catalase			EM595_RS12250	gene_1013
cluster1487	stress response protein ElaB			EM595_RS12255	gene_1012
cluster1488	Glucans biosynthesis protein D			EM595_RS12260	gene_1011
cluster1489	GNAT family N-acetyltransferase			EM595_RS12265	gene_1010
cluster149	cell envelope integrity protein TolA			EM595_RS05620	gene_2381
cluster1490	NADH-quinone oxidoreductase subunit NuoN			EM595_RS12270	gene_1009
cluster1491	NADH-quinone oxidoreductase subunit M			EM595_RS12275	gene_1008
cluster1492	NADH-quinone oxidoreductase subunit L			EM595_RS12280	gene_1007
cluster1493	NADH-quinone oxidoreductase subunit NuoK			EM595_RS12285	gene_1006
cluster1494	NADH-quinone oxidoreductase subunit J			EM595_RS12290	gene_1005
cluster1495	NADH-quinone oxidoreductase subunit NuoI			EM595_RS12295	gene_1004
cluster1496	Inositol 2-dehydrogenase/D-chiro-inositol 3-dehydrogenase			EM595_RS01240	gene_3271
cluster1497	NADH-quinone oxidoreductase subunit NuoH			EM595_RS12300	gene_1003
cluster1498	NADH-quinone oxidoreductase subunit NuoG			EM595_RS12305	gene_1002
cluster1499	NADH-quinone oxidoreductase subunit NuoF			EM595_RS12310	gene_1001
cluster15	sensor domain-containing phosphodiesterase			EM595_RS09535;EM595_RS16855	gene_1522;gene_43
cluster150	Tol-Pal system protein TolB			EM595_RS05625	gene_2380
cluster1500	NADH-quinone oxidoreductase subunit NuoE			EM595_RS12315	gene_1000
cluster1501	NADH-quinone oxidoreductase subunit C/D			EM595_RS12320	gene_999
cluster1502	NADH-quinone oxidoreductase subunit B			EM595_RS12325	gene_998
cluster1503	NAD(P)H-quinone oxidoreductase subunit 3			EM595_RS12330	gene_997
cluster1504	HTH-type transcriptional regulator GltC			EM595_RS12340	gene_996
cluster1505	pyridoxal phosphate-dependent aminotransferase			EM595_RS12345	gene_995
cluster1506	myo-inosose-2 dehydratase			EM595_RS01245	gene_3270
cluster1507	5'-deoxynucleotidase YfbR			EM595_RS12350	gene_994
cluster1508	Sugar phosphatase YfbT			EM595_RS12355	gene_993
cluster1509	DUF412 domain-containing protein			EM595_RS12360	gene_992
cluster151	peptidoglycan-associated lipoprotein Pal			EM595_RS05630	gene_2379
cluster1510	acetate kinase			EM595_RS12365	gene_991
cluster1511	phosphate acetyltransferase			EM595_RS12370	gene_990
cluster1512	hypothetical protein			EM595_RS12375	gene_989
cluster1513	putative Nudix hydrolase YfcD			EM595_RS12380	gene_988
cluster1514	TIGR01777 family protein			EM595_RS12385	gene_987
cluster1515	histidine ABC transporter ATP-binding protein HisP			EM595_RS12390	gene_986
cluster1516	Histidine transport system permease protein HisM			EM595_RS12395	gene_985
cluster1517	DcrB family lipoprotein			EM595_RS01250	gene_3269
cluster1518	Histidine transport system permease protein HisQ			EM595_RS12400	gene_984
cluster1519	lysine/arginine/ornithine ABC transporter substrate-binding protein ArgT			EM595_RS12405	gene_983
cluster152	ribose ABC transporter ATP-binding protein RbsA			EM595_RS00055	gene_3511
cluster1520	UbiX family flavin prenyltransferase			EM595_RS12410	gene_982
cluster1521	amidophosphoribosyltransferase			EM595_RS12415	gene_981
cluster1522	colicin V production protein			EM595_RS12420	gene_980
cluster1523	cell division protein DedD			EM595_RS12425	gene_979
cluster1524	bifunctional tetrahydrofolate synthase/dihydrofolate synthase			EM595_RS12430	gene_978
cluster1525	Acetyl-coenzyme A carboxylase carboxyl transferase subunit beta			EM595_RS12435	gene_977
cluster1526	putative membrane protein			EM595_RS12440	gene_976
cluster1527	tRNA pseudouridine(38-40) synthase TruA			EM595_RS12445	gene_975
cluster1528	7-cyano-7-deazaguanine/7-aminomethyl-7- deazaguanine transporter			EM595_RS01255	gene_3268
cluster1529	aspartate-semialdehyde dehydrogenase			EM595_RS12450	gene_974
cluster153	cystathionine gamma-synthase			EM595_RS00565	gene_3405
cluster1530	4-phosphoerythronate dehydrogenase PdxB			EM595_RS12455	gene_973
cluster1531	DMT family transporter			EM595_RS12460	gene_972
cluster1532	sensor histidine kinase			EM595_RS12465	gene_971
cluster1533	Transcriptional regulatory protein tctD			EM595_RS12470	gene_970
cluster1534	tripartite tricarboxylate transporter substrate binding protein			EM595_RS12475	gene_969
cluster1535	tripartite tricarboxylate transporter TctB family protein			EM595_RS12480	gene_968
cluster1536	tripartite tricarboxylate transporter permease			EM595_RS12485	gene_967
cluster1537	flagella biosynthesis regulator Flk			EM595_RS12490	gene_966
cluster1538	hypothetical protein			EM595_RS12495	gene_965
cluster1539	sulfurtransferase TusA			EM595_RS01260	gene_3267
cluster154	Cell division coordinator CpoB			EM595_RS05635	gene_2378
cluster1540	HTH-type transcriptional regulatory protein GabR			EM595_RS12500	gene_964
cluster1541	3-oxoacyl-[acyl-carrier-protein] synthase 1			EM595_RS12505	gene_962
cluster1542	bifunctional tRNA (5-methylaminomethyl-2-thiouridine)(34)-methyltransferase MnmD/FAD-dependent 5-carboxymethylaminomethyl-2-thiouridine(34) oxidoreductase MnmC			EM595_RS12510	gene_961
cluster1543	hypothetical protein			EM595_RS12515	gene_960
cluster1544	elongation factor P hydroxylase			EM595_RS12520	gene_959
cluster1545	TSUP family transporter			EM595_RS12525	gene_958
cluster1546	penicillin-insensitive murein endopeptidase			EM595_RS12530	gene_957
cluster1547	chorismate synthase			EM595_RS12535	gene_956
cluster1548	50S ribosomal protein L3 N(5)-glutamine methyltransferase			EM595_RS12540	gene_955
cluster1549	putative DNA endonuclease SmrA			EM595_RS12545	gene_954
cluster155	putative bifunctional transcriptional activator/DNA repair enzyme AlkA			EM595_RS05665	gene_2374
cluster1550	hypothetical protein			EM595_RS01265	gene_3266
cluster1551	carbohydrate binding domain-containing protein			EM595_RS12550	gene_953
cluster1552	phosphohistidine phosphatase SixA			EM595_RS12555	gene_952
cluster1553	fatty acid oxidation complex subunit alpha FadJ			EM595_RS12560	gene_951
cluster1554	acetyl-CoA C-acyltransferase FadI			EM595_RS12565	gene_950
cluster1555	YfcZ/YiiS family protein			EM595_RS12570	gene_949
cluster1556	Long-chain fatty acid transport protein			EM595_RS12575	gene_948
cluster1557	putative phospholipid-binding lipoprotein MlaA			EM595_RS12580	gene_947
cluster1558	c-type cytochrome biogenesis protein CcmI			EM595_RS12585	gene_946
cluster1559	cytochrome c-type biogenesis protein CcmH			EM595_RS12590	gene_945
cluster156	Methylated-DNA--protein-cysteine methyltransferase, constitutive			EM595_RS05670	gene_2373
cluster1560	DsbE family thiol:disulfide interchange protein			EM595_RS12595	gene_944
cluster1561	DUF2500 domain-containing protein			EM595_RS01270	gene_3265
cluster1562	Cytochrome c-type biogenesis protein CcmF			EM595_RS12600	gene_943
cluster1563	Cytochrome c-type biogenesis protein CcmE			EM595_RS12605	gene_942
cluster1564	heme exporter protein CcmD			EM595_RS12610	gene_941
cluster1565	heme ABC transporter permease			EM595_RS12615	gene_940
cluster1566	heme exporter protein CcmB			EM595_RS12620	gene_939
cluster1567	Cytochrome c biogenesis ATP-binding export protein CcmA			EM595_RS12625	gene_938
cluster1568	formate/nitrite transporter family protein			EM595_RS12630	gene_937
cluster1569	hypothetical protein			EM595_RS12635	gene_936
cluster157	quinolinate synthase NadA			EM595_RS05675	gene_2372
cluster1570	hypothetical protein			EM595_RS12650	gene_932
cluster1571	oxygen-independent coproporphyrinogen III oxidase			EM595_RS00145	gene_3493
cluster1572	DUF1145 family protein			EM595_RS01275	gene_3264
cluster1573	hypothetical protein			EM595_RS12655	gene_931
cluster1574	hypothetical protein			EM595_RS12660	gene_930
cluster1575	putative oxidoreductase YghA			EM595_RS12670	gene_928
cluster1576	hypothetical protein			EM595_RS12675	gene_926
cluster1577	putative MFS-type transporter YhjX			EM595_RS12680	gene_925
cluster1578	SMP-30/gluconolactonase/LRE family protein			EM595_RS12685	gene_924
cluster1579	membrane lipoprotein lipid attachment site-containing protein			EM595_RS12690	gene_923
cluster158	nicotinamide riboside transporter PnuC			EM595_RS05680	gene_2371
cluster1580	Stress response protein NhaX			EM595_RS12695	gene_922
cluster1581	HTH-type transcriptional regulator SrpS			EM595_RS12700	gene_921
cluster1582	putative multidrug resistance protein EmrY			EM595_RS12705	gene_920
cluster1583	Ribosomal RNA small subunit methyltransferase D			EM595_RS01280	gene_3263
cluster1584	HlyD family secretion protein			EM595_RS12710	gene_919
cluster1585	Glutamate-pyruvate aminotransferase AlaC			EM595_RS12715	gene_918
cluster1586	GNAT family N-acetyltransferase			EM595_RS12720	gene_917
cluster1587	Sensor histidine kinase YpdA			EM595_RS12725	gene_915
cluster1588	response regulator transcription factor			EM595_RS12730	gene_914
cluster1589	glucokinase			EM595_RS12735	gene_913
cluster159	CDF family zinc transporter ZitB			EM595_RS05685	gene_2370
cluster1590	L-glyceraldehyde 3-phosphate reductase			EM595_RS12740	gene_912
cluster1591	DUF2502 domain-containing protein			EM595_RS12745	gene_911
cluster1592	O-acetyltransferase OatA			EM595_RS12750	gene_910
cluster1593	signal recognition particle-docking protein FtsY			EM595_RS01285	gene_3262
cluster1594	Nramp family divalent metal transporter			EM595_RS12755	gene_909
cluster1595	formate/nitrite transporter family protein			EM595_RS12775	gene_905
cluster1596	putative DNA-binding transcriptional regulator			EM595_RS12780	gene_904
cluster1597	glutamate--tRNA ligase			EM595_RS12785	gene_903
cluster1598	FlxA-like family protein			EM595_RS12815	gene_898
cluster1599	HTH-type transcriptional regulator CynR			EM595_RS12820	gene_897
cluster16	FdhF/YdeP family oxidoreductase			EM595_RS09560;EM595_RS14530	gene_1517;gene_553
cluster160	transporter substrate-binding domain-containing protein			EM595_RS05690	gene_2369
cluster1600	bile acid:sodium symporter			EM595_RS12825	gene_896
cluster1601	DUF3820 family protein			EM595_RS12830	gene_895
cluster1602	NAD-dependent DNA ligase LigA			EM595_RS12835	gene_894
cluster1603	cell division ATP-binding protein FtsE			EM595_RS01290	gene_3261
cluster1604	cell division protein ZipA			EM595_RS12840	gene_893
cluster1605	sulfate transporter CysZ			EM595_RS12845	gene_892
cluster1606	cysteine synthase A			EM595_RS12850	gene_891
cluster1607	phosphocarrier protein Hpr			EM595_RS12855	gene_890
cluster1608	phosphoenolpyruvate-protein phosphotransferase PtsI			EM595_RS12860	gene_889
cluster1609	PTS system glucose-specific EIIA component			EM595_RS12865	gene_888
cluster161	Virulence factors putative positive transcription regulator BvgA			EM595_RS05695	gene_2368
cluster1610	HAMP domain-containing protein			EM595_RS12870	gene_887
cluster1611	response regulator transcription factor			EM595_RS12875	gene_886
cluster1612	cysteine synthase CysM			EM595_RS12880	gene_885
cluster1613	sulfate/thiosulfate ABC transporter ATP-binding protein CysA			EM595_RS12885	gene_884
cluster1614	cell division protein FtsX			EM595_RS01295	gene_3260
cluster1615	sulfate/thiosulfate ABC transporter permease CysW			EM595_RS12890	gene_883
cluster1616	sulfate/thiosulfate ABC transporter permease CysT			EM595_RS12895	gene_882
cluster1617	sulfate ABC transporter substrate-binding protein			EM595_RS12900	gene_881
cluster1618	RpoE-regulated lipoprotein			EM595_RS12905	gene_880
cluster1619	DUF2919 domain-containing protein			EM595_RS12910	gene_879
cluster162	YbgS-like family protein			EM595_RS05700	gene_2367
cluster1620	GNAT family acetyltransferase			EM595_RS12915	gene_878
cluster1621	N-acetylmuramoyl-L-alanine amidase AmiA			EM595_RS12920	gene_877
cluster1622	Oxygen-dependent coproporphyrinogen-III oxidase			EM595_RS12925	gene_876
cluster1623	transaldolase			EM595_RS12930	gene_875
cluster1624	RNA polymerase sigma factor RpoH			EM595_RS01300	gene_3259
cluster1625	D-alanyl-D-alanine- carboxypeptidase/endopeptidase AmpH			EM595_RS12940	gene_873
cluster1626	DUF1176 domain-containing protein			EM595_RS12945	gene_872
cluster1627	GDP-mannose pyrophosphatase NudK			EM595_RS12950	gene_871
cluster1628	L-asparagine permease 2			EM595_RS12955	gene_870
cluster1629	Multiple stress resistance protein BhsA			EM595_RS12960	gene_869
cluster163	Phospho-2-dehydro-3-deoxyheptonate aldolase, Phe-sensitive			EM595_RS05705	gene_2366
cluster1630	Regulatory protein Spx			EM595_RS12970	gene_867
cluster1631	succinyl-diaminopimelate desuccinylase			EM595_RS12975	gene_866
cluster1632	hypothetical protein			EM595_RS12980	gene_865
cluster1633	hypothetical protein			EM595_RS12985	gene_864
cluster1634	aspartate 1-decarboxylase autocleavage activator PanM			EM595_RS01305	gene_3258
cluster1635	tRNA(Met) cytidine acetyltransferase TmcA			EM595_RS12990	gene_863
cluster1636	neutral zinc metallopeptidase			EM595_RS12995	gene_862
cluster1637	Phosphoribosylaminoimidazole-succinocarboxamide synthase			EM595_RS13000	gene_861
cluster1638	outer membrane protein assembly factor BamC			EM595_RS13005	gene_860
cluster1639	4-hydroxy-tetrahydrodipicolinate synthase			EM595_RS13010	gene_859
cluster164	bifunctional aspartate kinase/homoserine dehydrogenase II			EM595_RS00570	gene_3404
cluster1640	glycine cleavage system transcriptional repressor			EM595_RS13015	gene_858
cluster1641	thioredoxin-dependent thiol peroxidase			EM595_RS13020	gene_857
cluster1642	hypothetical protein			EM595_RS13025	gene_856
cluster1643	AI-2E family transporter			EM595_RS13030	gene_855
cluster1644	putative diguanylate cyclase YdaM			EM595_RS13035	gene_854
cluster1645	branched-chain amino acid ABC transporter substrate-binding protein			EM595_RS01310	gene_3257
cluster1646	hypothetical protein			EM595_RS13040	gene_853
cluster1647	hypothetical protein			EM595_RS13045	gene_852
cluster1648	Beta-barrel assembly-enhancing protease			EM595_RS13055	gene_851
cluster1649	DnaA regulatory inactivator Hda			EM595_RS13060	gene_850
cluster165	2,3-bisphosphoglycerate-dependent phosphoglycerate mutase			EM595_RS05710	gene_2365
cluster1650	uracil permease			EM595_RS13065	gene_849
cluster1651	uracil phosphoribosyltransferase			EM595_RS13070	gene_848
cluster1652	phosphoribosylformylglycinamidine cyclo-ligase			EM595_RS13075	gene_847
cluster1653	phosphoribosylglycinamide formyltransferase			EM595_RS13080	gene_846
cluster1654	phosphate ABC transporter ATP-binding protein			EM595_RS13085	gene_845
cluster1655	Phosphate transport system permease protein PstA			EM595_RS13090	gene_844
cluster1656	High-affinity branched-chain amino acid transport system permease protein LivH			EM595_RS01315	gene_3256
cluster1657	Phosphate transport system permease protein PstC			EM595_RS13095	gene_843
cluster1658	polyphosphate kinase 1			EM595_RS13100	gene_842
cluster1659	exopolyphosphatase			EM595_RS13105	gene_841
cluster166	galactose-1-epimerase			EM595_RS05715	gene_2364
cluster1660	tellurite resistance methyltransferase TehB			EM595_RS13110	gene_840
cluster1661	DUF2633 family protein			EM595_RS13115	gene_839
cluster1662	Magnesium transporter MgtE			EM595_RS13120	gene_838
cluster1663	DUF3750 domain-containing protein			EM595_RS13125	gene_837
cluster1664	GMP synthase [glutamine-hydrolyzing]			EM595_RS13130	gene_836
cluster1665	Inosine-5'-monophosphate dehydrogenase			EM595_RS13135	gene_835
cluster1666	exodeoxyribonuclease VII large subunit			EM595_RS13140	gene_834
cluster1667	high-affinity branched-chain amino acid ABC transporter permease LivM			EM595_RS01320	gene_3255
cluster1668	peptidase M4 family protein			EM595_RS13145	gene_833
cluster1669	hypothetical protein			EM595_RS13150	gene_832
cluster167	galactokinase			EM595_RS05720	gene_2363
cluster1670	ribosome biogenesis GTPase Der			EM595_RS13160	gene_830
cluster1671	outer membrane protein assembly factor BamB			EM595_RS13165	gene_829
cluster1672	hypothetical protein			EM595_RS13170	gene_828
cluster1673	histidine--tRNA ligase			EM595_RS13175	gene_827
cluster1674	flavodoxin-dependent (E)-4-hydroxy-3-methylbut-2-enyl-diphosphate synthase			EM595_RS13180	gene_826
cluster1675	cytoskeleton protein RodZ			EM595_RS13185	gene_825
cluster1676	type IV pilus biogenesis/stability protein PilW			EM595_RS13190	gene_824
cluster1677	high-affinity branched-chain amino acid ABC transporter ATP-binding protein LivG			EM595_RS01325	gene_3254
cluster1678	bifunctional tRNA (adenosine(37)-C2)-methyltransferase TrmG/ribosomal RNA large subunit methyltransferase RlmN			EM595_RS13195	gene_823
cluster1679	nucleoside-diphosphate kinase			EM595_RS13200	gene_822
cluster168	galactose-1-phosphate uridylyltransferase			EM595_RS05725	gene_2362
cluster1680	3-mercaptopyruvate sulfurtransferase			EM595_RS13205	gene_821
cluster1681	enhanced serine sensitivity protein SseB			EM595_RS13210	gene_820
cluster1682	aminopeptidase PepB			EM595_RS13215	gene_819
cluster1683	IscS subfamily cysteine desulfurase			EM595_RS13220	gene_818
cluster1684	Fe-S cluster assembly transcriptional regulator IscR			EM595_RS13225	gene_817
cluster1685	tRNA (cytosine(32)/uridine(32)-2'-O)-methyltransferase TrmJ			EM595_RS13230	gene_816
cluster1686	inositol-1-monophosphatase			EM595_RS13235	gene_815
cluster1687	nickel/cobalt transporter			EM595_RS13240	gene_814
cluster1688	high-affinity branched-chain amino acid ABC transporter ATP-binding protein LivF			EM595_RS01330	gene_3253
cluster1689	DUF1007 family protein			EM595_RS13245	gene_813
cluster169	molybdate ABC transporter ATP-binding protein ModF			EM595_RS05730	gene_2361
cluster1690	stationary phase inducible protein CsiE			EM595_RS13250	gene_812
cluster1691	putative 3-phenylpropionic acid transporter			EM595_RS13255	gene_811
cluster1692	Serine hydroxymethyltransferase 1			EM595_RS13260	gene_810
cluster1693	nitrogen regulatory protein P-II			EM595_RS13265	gene_809
cluster1694	two-component system response regulator GlrR			EM595_RS13270	gene_808
cluster1695	two-component system QseEF-associated lipoprotein QseG			EM595_RS13275	gene_807
cluster1696	HAMP domain-containing histidine kinase			EM595_RS13280	gene_806
cluster1697	HTH-type transcriptional regulator TreR			EM595_RS13285	gene_805
cluster1698	PTS system trehalose-specific EIIBC component			EM595_RS13290	gene_804
cluster1699	sn-glycerol-3-phosphate ABC transporter substrate-binding protein UgpB			EM595_RS01335	gene_3252
cluster17	oligopeptide ABC transporter substrate-binding protein OppA			EM595_RS09790;EM595_RS09795	gene_1467;gene_1468
cluster170	molybdenum-dependent transcriptional regulator			EM595_RS05735	gene_2360
cluster1700	Trehalose-6-phosphate hydrolase			EM595_RS13295	gene_803
cluster1701	phosphoribosylformylglycinamidine synthase			EM595_RS13300	gene_802
cluster1702	membrane-bound lytic murein transglycosylase MltF			EM595_RS13305	gene_801
cluster1703	tRNA adenosine(34) deaminase TadA			EM595_RS13310	gene_800
cluster1704	Phosphatidylglycerophosphatase C			EM595_RS13315	gene_799
cluster1705	MurR/RpiR family transcriptional regulator			EM595_RS13320	gene_798
cluster1706	YfhL family 4Fe-4S dicluster ferredoxin			EM595_RS13325	gene_797
cluster1707	Holo-[acyl-carrier-protein] synthase			EM595_RS13330	gene_796
cluster1708	pyridoxine 5'-phosphate synthase			EM595_RS13335	gene_795
cluster1709	DNA repair protein RecO			EM595_RS13340	gene_794
cluster171	multidrug efflux pump-associated protein, AcrZ family			EM595_RS20600	gene_2359
cluster1710	sn-glycerol-3-phosphate transport system permease protein UgpA			EM595_RS01340	gene_3251
cluster1711	GTPase Era			EM595_RS13345	gene_793
cluster1712	ribonuclease III			EM595_RS13350	gene_792
cluster1713	signal peptidase I			EM595_RS13355	gene_791
cluster1714	elongation factor 4			EM595_RS13360	gene_790
cluster1715	SoxR-reducing system protein RseC			EM595_RS13365	gene_789
cluster1716	sigma-E factor regulatory protein RseB			EM595_RS13370	gene_788
cluster1717	anti-sigma-E factor RseA			EM595_RS13375	gene_787
cluster1718	ECF RNA polymerase sigma-E factor			EM595_RS13380	gene_786
cluster1719	L-aspartate oxidase			EM595_RS13385	gene_785
cluster172	molybdate ABC transporter substrate-binding protein			EM595_RS05740	gene_2358
cluster1720	tRNA1(Val) (adenine(37)-N6)-methyltransferase			EM595_RS13390	gene_784
cluster1721	sn-glycerol-3-phosphate ABC transporter permease UgpE			EM595_RS01345	gene_3250
cluster1722	ATP-dependent RNA helicase SrmB			EM595_RS13395	gene_783
cluster1723	autonomous glycyl radical cofactor GrcA			EM595_RS13400	gene_782
cluster1724	uracil-DNA glycosylase			EM595_RS13405	gene_781
cluster1725	nucleotide exchange factor GrpE			EM595_RS13410	gene_780
cluster1726	NAD(+) kinase			EM595_RS13415	gene_779
cluster1727	DNA repair protein RecN			EM595_RS13420	gene_778
cluster1728	outer membrane protein assembly factor BamE			EM595_RS13425	gene_777
cluster1729	Persistence and stress-resistance antitoxin PasI			EM595_RS13430	gene_776
cluster173	Molybdenum transport system permease protein ModB			EM595_RS05745	gene_2357
cluster1730	type II toxin-antitoxin system RatA family toxin			EM595_RS13435	gene_775
cluster1731	SsrA-binding protein SmpB			EM595_RS13440	gene_774
cluster1732	sn-glycerol-3-phosphate import ATP-binding protein UgpC			EM595_RS01350	gene_3249
cluster1733	carboxymuconolactone decarboxylase family protein			EM595_RS13450	gene_772
cluster1734	hypothetical protein			EM595_RS13455	gene_770
cluster1735	hypothetical protein			EM595_RS13460	gene_769
cluster1736	hypothetical protein			EM595_RS13465	gene_768
cluster1737	hypothetical protein			EM595_RS13470	gene_767
cluster1738	WXG100 family type VII secretion target			EM595_RS13475	gene_766
cluster1739	hypothetical protein			EM595_RS13480	gene_765
cluster174	molybdenum ABC transporter ATP-binding protein ModC			EM595_RS05750	gene_2356
cluster1740	hypothetical protein			EM595_RS13485	gene_764
cluster1741	hypothetical protein			EM595_RS13490	gene_763
cluster1742	nuclear transport factor 2 family protein			EM595_RS13495	gene_762
cluster1743	Glycerophosphodiester phosphodiesterase, cytoplasmic			EM595_RS01355	gene_3248
cluster1744	Spermidine N(1)-acetyltransferase			EM595_RS13500	gene_761
cluster1745	hypothetical protein			EM595_RS13505	gene_760
cluster1746	homocysteine S-methyltransferase			EM595_RS13510	gene_759
cluster1747	S-methylmethionine permease			EM595_RS13515	gene_758
cluster1748	hypothetical protein			EM595_RS13520	gene_757
cluster1749	Methyl-accepting chemotaxis protein II			EM595_RS13525	gene_756
cluster175	5,10-methylenetetrahydrofolate reductase			EM595_RS00575	gene_3403
cluster1750	DUF883 family protein			EM595_RS13530	gene_755
cluster1751	glutaredoxin-like protein NrdH			EM595_RS13535	gene_754
cluster1752	class Ib ribonucleoside-diphosphate reductase assembly flavoprotein NrdI			EM595_RS13540	gene_753
cluster1753	class 1b ribonucleoside-diphosphate reductase subunit alpha			EM595_RS13545	gene_752
cluster1754	DUF2756 domain-containing protein			EM595_RS01360	gene_3247
cluster1755	class 1b ribonucleoside-diphosphate reductase subunit beta			EM595_RS13550	gene_751
cluster1756	Glycine betaine/proline betaine transport system ATP-binding protein ProV			EM595_RS13555	gene_750
cluster1757	Glycine betaine/proline betaine transport system permease protein ProW			EM595_RS13560	gene_749
cluster1758	glycine betaine/L-proline ABC transporter substrate-binding protein ProX			EM595_RS13565	gene_748
cluster1759	putative transporter			EM595_RS13570	gene_747
cluster176	Pyridoxal phosphate phosphatase YbhA			EM595_RS05755	gene_2355
cluster1760	transcriptional repressor MprA			EM595_RS13575	gene_746
cluster1761	multidrug efflux MFS transporter periplasmic adaptor subunit EmrA			EM595_RS13580	gene_745
cluster1762	multidrug efflux MFS transporter permease subunit EmrB			EM595_RS13585	gene_744
cluster1763	23S rRNA (guanosine-2'-O-)-methyltransferase RlmB			EM595_RS13590	gene_743
cluster1764	thioredoxin TrxC			EM595_RS13595	gene_742
cluster1765	Gamma-glutamyltranspeptidase			EM595_RS01365	gene_3246
cluster1766	DTW domain-containing protein			EM595_RS13600	gene_741
cluster1767	bifunctional acetate--CoA ligase family protein/GNAT family N-acetyltransferase			EM595_RS13605	gene_740
cluster1768	CDP-diacylglycerol--serine O-phosphatidyltransferase			EM595_RS13610	gene_739
cluster1769	YfiM family lipoprotein			EM595_RS13615	gene_738
cluster177	6-phosphogluconolactonase			EM595_RS05760	gene_2354
cluster1770	Alpha-ketoglutarate permease			EM595_RS13620	gene_737
cluster1771	ATP-dependent chaperone ClpB			EM595_RS13655	gene_730
cluster1772	Laccase domain protein YfiH			EM595_RS13660	gene_729
cluster1773	23S rRNA pseudouridine(1911/1915/1917) synthase RluD			EM595_RS13665	gene_728
cluster1774	outer membrane protein assembly factor BamD			EM595_RS13670	gene_727
cluster1775	hypothetical protein			EM595_RS01370	gene_3245
cluster1776	ribosome-associated translation inhibitor RaiA			EM595_RS13675	gene_726
cluster1777	bifunctional chorismate mutase/prephenate dehydratase			EM595_RS13680	gene_725
cluster1778	bifunctional chorismate mutase/prephenate dehydrogenase			EM595_RS13685	gene_724
cluster1779	Phospho-2-dehydro-3-deoxyheptonate aldolase, Tyr-sensitive			EM595_RS13690	gene_723
cluster178	Putative lipoprotein LppC			EM595_RS05765	gene_2353
cluster1780	Polysialic acid O-acetyltransferase			EM595_RS13695	gene_722
cluster1781	50S ribosomal protein L19			EM595_RS13700	gene_721
cluster1782	tRNA (guanosine(37)-N1)-methyltransferase TrmD			EM595_RS13705	gene_720
cluster1783	ribosome maturation factor RimM			EM595_RS13710	gene_719
cluster1784	30S ribosomal protein S16			EM595_RS13715	gene_718
cluster1785	signal recognition particle protein			EM595_RS13720	gene_717
cluster1786	Nitrogen assimilation regulatory protein			EM595_RS00150	gene_3491
cluster1787	inner membrane protein YpjD			EM595_RS13725	gene_716
cluster1788	HlyC/CorC family transporter			EM595_RS13730	gene_715
cluster1789	S-ribosylhomocysteine lyase			EM595_RS13735	gene_714
cluster179	type 1 glutamine amidotransferase domain-containing protein			EM595_RS05770	gene_2352
cluster1790	glutamate--cysteine ligase			EM595_RS13740	gene_713
cluster1791	Inner membrane protein YqaA			EM595_RS13745	gene_712
cluster1792	fructose-1-phosphate/6-phosphogluconate phosphatase			EM595_RS13750	gene_711
cluster1793	carbon storage regulator CsrA			EM595_RS13775	gene_706
cluster1794	alanine--tRNA ligase			EM595_RS13780	gene_705
cluster1795	regulatory protein RecX			EM595_RS13785	gene_704
cluster1796	recombinase RecA			EM595_RS13790	gene_703
cluster1797	Nicotinamide-nucleotide amidohydrolase PncC			EM595_RS13795	gene_702
cluster1798	trans-aconitate 2-methyltransferase			EM595_RS13800	gene_701
cluster1799	alkylphosphonate utilization protein			EM595_RS13805	gene_700
cluster18	UDP-glucose:undecaprenyl-phosphate glucose-1-phosphate transferase			EM595_RS09955;EM595_RS11765	gene_1108;gene_1435
cluster180	NADPH-dependent curcumin reductase			EM595_RS05775	gene_2351
cluster1800	Membrane-bound lytic murein transglycosylase B			EM595_RS13810	gene_699
cluster1801	DNA mismatch repair protein MutS			EM595_RS13815	gene_698
cluster1802	D-threitol dehydrogenase			EM595_RS13820	gene_697
cluster1803	Alpha-ketoglutarate permease			EM595_RS13825	gene_696
cluster1804	RNA polymerase sigma factor RpoS			EM595_RS13830	gene_694
cluster1805	murein hydrolase activator NlpD			EM595_RS13835	gene_693
cluster1806	protein-L-isoaspartate(D-aspartate) O-methyltransferase			EM595_RS13840	gene_692
cluster1807	5'/3'-nucleotidase SurE			EM595_RS13845	gene_691
cluster1808	tRNA pseudouridine(13) synthase TruD			EM595_RS13850	gene_690
cluster1809	2-C-methyl-D-erythritol 2,4-cyclodiphosphate synthase			EM595_RS13855	gene_689
cluster181	Adenosylmethionine-8-amino-7-oxononanoate aminotransferase			EM595_RS05780	gene_2350
cluster1810	2-C-methyl-D-erythritol 4-phosphate cytidylyltransferase			EM595_RS13860	gene_688
cluster1811	cell division protein FtsB			EM595_RS13865	gene_687
cluster1812	Inner membrane protein YgbE			EM595_RS13870	gene_686
cluster1813	adenylyl-sulfate kinase			EM595_RS13875	gene_685
cluster1814	sulfate adenylyltransferase subunit CysN			EM595_RS13880	gene_684
cluster1815	sulfate adenylyltransferase subunit CysD			EM595_RS13885	gene_683
cluster1816	uroporphyrinogen-III C-methyltransferase			EM595_RS13890	gene_682
cluster1817	hypothetical protein			EM595_RS01390	gene_3241
cluster1818	Phosphoadenosine phosphosulfate reductase			EM595_RS13895	gene_681
cluster1819	assimilatory sulfite reductase (NADPH) hemoprotein subunit			EM595_RS13900	gene_680
cluster182	biotin synthase BioB			EM595_RS05785	gene_2349
cluster1820	NADPH-dependent assimilatory sulfite reductase flavoprotein subunit			EM595_RS13905	gene_679
cluster1821	6-carboxy-5,6,7,8-tetrahydropterin synthase			EM595_RS13910	gene_678
cluster1822	7-carboxy-7-deazaguanine synthase QueE			EM595_RS13915	gene_677
cluster1823	phosphopyruvate hydratase			EM595_RS13920	gene_676
cluster1824	CTP synthase (glutamine hydrolyzing)			EM595_RS13925	gene_675
cluster1825	nucleoside triphosphate pyrophosphohydrolase			EM595_RS13930	gene_674
cluster1826	GTP pyrophosphokinase			EM595_RS13935	gene_673
cluster1827	23S rRNA (uracil(1939)-C(5))-methyltransferase RlmD			EM595_RS13940	gene_672
cluster1828	hypothetical protein			EM595_RS21005	gene_3240
cluster1829	Signal transduction histidine-protein kinase BarA			EM595_RS13945	gene_671
cluster183	8-amino-7-oxononanoate synthase			EM595_RS05790	gene_2348
cluster1830	Glycerate 2-kinase			EM595_RS13950	gene_670
cluster1831	2-hydroxy-3-oxopropionate reductase			EM595_RS13955	gene_669
cluster1832	2-dehydro-3-deoxyglucarate aldolase			EM595_RS13960	gene_668
cluster1833	putative glucarate transporter			EM595_RS13975	gene_665
cluster1834	Galactarate dehydratase (L-threo-forming)			EM595_RS13980	gene_664
cluster1835	Sulfite reductase [NADPH] flavoprotein alpha-component			EM595_RS13985	gene_663
cluster1836	tRNA pseudouridine(65) synthase TruC			EM595_RS13990	gene_662
cluster1837	hypothetical protein			EM595_RS13995	gene_661
cluster1838	SecY-interacting protein			EM595_RS14000	gene_660
cluster1839	NADPH-dependent 7-cyano-7-deazaguanine reductase QueF			EM595_RS14005	gene_659
cluster184	Malonyl-[acyl-carrier protein] O-methyltransferase			EM595_RS05795	gene_2347
cluster1840	hypothetical protein			EM595_RS14010	gene_658
cluster1841	flap endonuclease Xni			EM595_RS14015	gene_657
cluster1842	23S rRNA (cytidine(2498)-2'-O)-methyltransferase RlmM			EM595_RS14020	gene_656
cluster1843	DUF423 domain-containing protein			EM595_RS14025	gene_655
cluster1844	Glycine cleavage system transcriptional activator			EM595_RS14030	gene_654
cluster1845	YgdI/YgdR family lipoprotein			EM595_RS14035	gene_653
cluster1846	cysteine desulfurase CsdA			EM595_RS14040	gene_652
cluster1847	gluconate operon transcriptional repressor GntR			EM595_RS01405	gene_3239
cluster1848	cysteine desulfurase sulfur acceptor subunit CsdE			EM595_RS14045	gene_651
cluster1849	tRNA cyclic N6-threonylcarbamoyladenosine(37) synthase TcdA			EM595_RS14050	gene_650
cluster185	ATP-dependent dethiobiotin synthetase BioD 1			EM595_RS05800	gene_2346
cluster1850	Membrane-bound lytic murein transglycosylase A			EM595_RS14055	gene_649
cluster1851	N-acetylmuramoyl-L-alanine amidase AmiC			EM595_RS14070	gene_645
cluster1852	amino-acid N-acetyltransferase			EM595_RS14075	gene_644
cluster1853	exodeoxyribonuclease V subunit alpha			EM595_RS14080	gene_643
cluster1854	exodeoxyribonuclease V subunit beta			EM595_RS14085	gene_642
cluster1855	pitrilysin			EM595_RS14090	gene_641
cluster1856	exodeoxyribonuclease V subunit gamma			EM595_RS14095	gene_640
cluster1857	prepilin-type N-terminal cleavage/methylation domain-containing protein			EM595_RS14100	gene_639
cluster1858	Thermoresistant gluconokinase			EM595_RS01410	gene_3238
cluster1859	DUF2509 family protein			EM595_RS14105	gene_638
cluster186	phosphoenolpyruvate carboxylase			EM595_RS00580	gene_3402
cluster1860	prepilin peptidase-dependent protein			EM595_RS14110	gene_637
cluster1861	prepilin peptidase-dependent protein			EM595_RS14115	gene_636
cluster1862	thymidylate synthase			EM595_RS14120	gene_635
cluster1863	prolipoprotein diacylglyceryl transferase			EM595_RS14125	gene_634
cluster1864	Phosphoenolpyruvate-dependent phosphotransferase system			EM595_RS14130	gene_633
cluster1865	RNA pyrophosphohydrolase			EM595_RS14135	gene_632
cluster1866	DNA mismatch repair endonuclease MutH			EM595_RS14140	gene_631
cluster1867	YgdI/YgdR family lipoprotein			EM595_RS14145	gene_630
cluster1868	NADP(H)-dependent aldo-keto reductase			EM595_RS14150	gene_629
cluster1869	Low-affinity gluconate transporter			EM595_RS01415	gene_3237
cluster187	High-affinity branched-chain amino acid transport ATP-binding protein LivF			EM595_RS05805	gene_2345
cluster1870	lysophospholipid transporter LplT			EM595_RS14155	gene_628
cluster1871	bifunctional acyl-ACP--phospholipid O-acyltransferase/long-chain-fatty-acid--ACP ligase			EM595_RS14160	gene_627
cluster1872	Dimethyl sulfoxide/trimethylamine N-oxide reductase			EM595_RS14170	gene_625
cluster1873	HTH-type transcriptional regulator GalR			EM595_RS14175	gene_624
cluster1874	HTH-type transcriptional regulator LutR			EM595_RS14180	gene_623
cluster1875	Lichenan-specific phosphotransferase enzyme IIB component			EM595_RS14185	gene_622
cluster1876	glycoside hydrolase family 1 protein			EM595_RS14190	gene_621
cluster1877	PTS sugar transporter subunit IIC			EM595_RS14195	gene_620
cluster1878	PTS system N,N'-diacetylchitobiose-specific EIIA component			EM595_RS14200	gene_619
cluster1879	YhgN family NAAT transporter			EM595_RS01420	gene_3236
cluster188	excinuclease ABC subunit B			EM595_RS05815	gene_2343
cluster1880	diaminopimelate decarboxylase			EM595_RS14205	gene_618
cluster1881	HTH-type transcriptional activator CmpR			EM595_RS14210	gene_617
cluster1882	Inner membrane transport protein YdhP			EM595_RS14215	gene_616
cluster1883	hypothetical protein			EM595_RS14220	gene_615
cluster1884	cupin domain-containing protein			EM595_RS14225	gene_614
cluster1885	lysine--tRNA ligase			EM595_RS14230	gene_613
cluster1886	Peptide chain release factor RF2			EM595_RS20700	gene_612
cluster1887	single-stranded-DNA-specific exonuclease RecJ			EM595_RS14235	gene_611
cluster1888	bifunctional protein-disulfide isomerase/oxidoreductase DsbC			EM595_RS14240	gene_610
cluster1889	site-specific tyrosine recombinase XerD			EM595_RS14245	gene_609
cluster189	uridine diphosphate-N-acetylglucosamine-binding protein YvcK			EM595_RS05820	gene_2342
cluster1890	nitrogen regulation protein NR(II)			EM595_RS00155	gene_3490
cluster1891	aspartate-semialdehyde dehydrogenase			EM595_RS01425	gene_3235
cluster1892	flavodoxin FldB			EM595_RS14250	gene_608
cluster1893	Inner membrane protein YgfX			EM595_RS14255	gene_607
cluster1894	FAD assembly factor SdhE			EM595_RS14260	gene_606
cluster1895	tRNA-modifying protein YgfZ			EM595_RS14265	gene_605
cluster1896	hemolysin III family protein			EM595_RS14270	gene_604
cluster1897	MurR/RpiR family transcriptional regulator			EM595_RS14275	gene_603
cluster1898	6-phospho-beta-glucosidase BglA			EM595_RS14280	gene_602
cluster1899	aminomethyl-transferring glycine dehydrogenase			EM595_RS14285	gene_601
cluster19	galactose/methyl galactoside ABC transporter ATP-binding protein MglA			EM595_RS11335;EM595_RS11965	gene_1071;gene_1184
cluster190	GTP 3',8-cyclase MoaA			EM595_RS05825	gene_2341
cluster1900	glycine cleavage system protein GcvH			EM595_RS14290	gene_600
cluster1901	glycine cleavage system aminomethyltransferase GcvT			EM595_RS14295	gene_599
cluster1902	FAD-dependent 2-octaprenylphenol hydroxylase			EM595_RS14300	gene_598
cluster1903	2-octaprenyl-6-methoxyphenyl hydroxylase			EM595_RS14305	gene_597
cluster1904	Xaa-Pro aminopeptidase			EM595_RS14310	gene_596
cluster1905	hypothetical protein			EM595_RS14315	gene_595
cluster1906	cell division protein ZapA			EM595_RS14320	gene_594
cluster1907	5-formyltetrahydrofolate cyclo-ligase			EM595_RS14330	gene_593
cluster1908	D-3-phosphoglycerate dehydrogenase			EM595_RS14335	gene_592
cluster1909	ribose-5-phosphate isomerase RpiA			EM595_RS14340	gene_591
cluster191	molybdenum cofactor biosynthesis protein B			EM595_RS05830	gene_2340
cluster1910	LysR family transcriptional regulator ArgP			EM595_RS14345	gene_590
cluster1911	26 kDa periplasmic immunogenic protein			EM595_RS14350	gene_589
cluster1912	1,4-alpha-glucan branching enzyme GlgB			EM595_RS01440	gene_3234
cluster1913	Arginine exporter protein ArgO			EM595_RS14355	gene_588
cluster1914	small-conductance mechanosensitive channel MscS			EM595_RS14360	gene_587
cluster1915	class II fructose-bisphosphate aldolase			EM595_RS14365	gene_586
cluster1916	phosphoglycerate kinase			EM595_RS14370	gene_585
cluster1917	D-erythrose-4-phosphate dehydrogenase			EM595_RS14375	gene_584
cluster1918	M48 family metallopeptidase			EM595_RS14385	gene_582
cluster1919	DUF937 domain-containing protein			EM595_RS14390	gene_581
cluster192	cyclic pyranopterin monophosphate synthase MoaC			EM595_RS05835	gene_2339
cluster1920	agmatinase			EM595_RS14395	gene_580
cluster1921	biosynthetic arginine decarboxylase			EM595_RS14400	gene_579
cluster1922	methionine adenosyltransferase			EM595_RS14405	gene_578
cluster1923	SprT family zinc-dependent metalloprotease			EM595_RS14415	gene_575
cluster1924	deoxyribonuclease I			EM595_RS14420	gene_574
cluster1925	Ribosomal RNA small subunit methyltransferase E			EM595_RS14425	gene_573
cluster1926	Glutathione synthetase			EM595_RS14430	gene_572
cluster1927	YqgE/AlgH family protein			EM595_RS14435	gene_571
cluster1928	Holliday junction resolvase RuvX			EM595_RS14440	gene_570
cluster1929	type IV pilus twitching motility protein PilT			EM595_RS14445	gene_569
cluster193	molybdopterin synthase sulfur carrier subunit			EM595_RS05840	gene_2338
cluster1930	YggS family pyridoxal phosphate-dependent enzyme			EM595_RS14450	gene_568
cluster1931	glucose-1-phosphate adenylyltransferase			EM595_RS01450	gene_3232
cluster1932	hypothetical protein			EM595_RS14455	gene_567
cluster1933	dITP/XTP pyrophosphatase			EM595_RS14460	gene_566
cluster1934	Oxygen-independent coproporphyrinogen-III oxidase-like protein YqeR			EM595_RS14465	gene_565
cluster1935	DUF2884 domain-containing protein			EM595_RS14470	gene_564
cluster1936	hypothetical protein			EM595_RS14475	gene_563
cluster1937	tRNA (guanosine(46)-N7)-methyltransferase TrmB			EM595_RS14480	gene_562
cluster1938	A/G-specific adenine glycosylase			EM595_RS14485	gene_561
cluster1939	oxidative damage protection protein			EM595_RS14490	gene_560
cluster194	molybdopterin synthase catalytic subunit MoaE			EM595_RS05845	gene_2337
cluster1940	membrane-bound lytic murein transglycosylase MltC			EM595_RS14495	gene_559
cluster1941	phosphoenolpyruvate hydrolase family protein			EM595_RS14500	gene_558
cluster1942	glycogen synthase GlgA			EM595_RS01455	gene_3231
cluster1943	Tm-1-like ATP-binding domain-containing protein			EM595_RS14505	gene_557
cluster1944	TetR/AcrR family transcriptional regulator			EM595_RS14510	gene_556
cluster1945	Constitutive ornithine decarboxylase			EM595_RS14515	gene_555
cluster1946	Nicotinamide-nucleotide amidohydrolase PncC			EM595_RS14525	gene_554
cluster1947	dienelactone hydrolase family protein			EM595_RS14535	gene_552
cluster1948	SelT/SelW/SelH family protein			EM595_RS14540	gene_551
cluster1949	NADH:flavin oxidoreductase/NADH oxidase			EM595_RS14545	gene_550
cluster195	hypothetical protein			EM595_RS05850	gene_2336
cluster1950	hypothetical protein			EM595_RS14550	gene_549
cluster1951	helix-turn-helix domain-containing protein			EM595_RS14555	gene_548
cluster1952	DUF2474 domain-containing protein			EM595_RS20705	gene_547
cluster1953	Cytochrome bd-II ubiquinol oxidase subunit 2			EM595_RS14560	gene_546
cluster1954	NADPH-dependent ferric-chelate reductase			EM595_RS14570	gene_544
cluster1955	helix-turn-helix transcriptional regulator			EM595_RS14575	gene_543
cluster1956	hypothetical protein			EM595_RS21150	gene_541
cluster1957	DUF1272 domain-containing protein			EM595_RS20710	gene_540
cluster1958	Cytochrome bd-II ubiquinol oxidase subunit 2			EM595_RS14590	gene_539
cluster1959	Aerobic glycerol-3-phosphate dehydrogenase			EM595_RS01465	gene_3229
cluster196	DUF1615 domain-containing protein			EM595_RS05855	gene_2335
cluster1960	Cytochrome bd-I ubiquinol oxidase subunit 1			EM595_RS14595	gene_538
cluster1961	DUF1641 domain-containing protein			EM595_RS14600	gene_537
cluster1962	formate dehydrogenase subunit alpha			EM595_RS14605	gene_536
cluster1963	manganese catalase family protein			EM595_RS14610	gene_534
cluster1964	ferritin-like domain-containing protein			EM595_RS14615	gene_533
cluster1965	ferritin-like domain-containing protein			EM595_RS14620	gene_532
cluster1966	MBL fold metallo-hydrolase			EM595_RS14625	gene_531
cluster1967	Putative xanthine dehydrogenase YagT iron-sulfur-binding subunit			EM595_RS14630	gene_530
cluster1968	Putative xanthine dehydrogenase YagS FAD-binding subunit			EM595_RS14635	gene_529
cluster1969	xanthine dehydrogenase family protein molybdopterin-binding subunit			EM595_RS14640	gene_528
cluster197	acetylornithine deacetylase			EM595_RS00585	gene_3401
cluster1970	thiosulfate sulfurtransferase GlpE			EM595_RS01470	gene_3228
cluster1971	putative xanthine dehydrogenase subunit A			EM595_RS14650	gene_527
cluster1972	NTP transferase domain-containing protein			EM595_RS14655	gene_526
cluster1973	Acrylyl-CoA reductase AcuI			EM595_RS14660	gene_525
cluster1974	hypothetical protein			EM595_RS14665	gene_524
cluster1975	ABC transporter substrate-binding protein			EM595_RS14670	gene_523
cluster1976	hypothetical protein			EM595_RS14680	gene_521
cluster1977	PAS domain-containing methyl-accepting chemotaxis protein			EM595_RS14690	gene_519
cluster1978	rhomboid family intramembrane serine protease GlpG			EM595_RS01475	gene_3227
cluster1979	hypothetical protein			EM595_RS14705	gene_517
cluster198	Bax inhibitor-1/YccA family protein			EM595_RS05860	gene_2334
cluster1980	Bacterial non-heme ferritin			EM595_RS14710	gene_516
cluster1981	glycoside hydrolase family 31 protein			EM595_RS14715	gene_515
cluster1982	Hexuronate transporter			EM595_RS14720	gene_514
cluster1983	LacI family DNA-binding transcriptional regulator			EM595_RS14730	gene_513
cluster1984	helix-turn-helix transcriptional regulator			EM595_RS14735	gene_512
cluster1985	EAL domain-containing protein			EM595_RS14740	gene_511
cluster1986	Virulence factors putative positive transcription regulator BvgA			EM595_RS14745	gene_510
cluster1987	serine hydrolase			EM595_RS14750	gene_509
cluster1988	cupin domain-containing protein			EM595_RS20715	gene_508
cluster1989	glutamate--ammonia ligase			EM595_RS00160	gene_3489
cluster199	Inner membrane protein YbhN			EM595_RS05865	gene_2333
cluster1990	DeoR/GlpR family transcriptional regulator			EM595_RS01480	gene_3226
cluster1991	Chemotaxis protein LafU			EM595_RS14760	gene_507
cluster1992	flagellar type III secretion system protein FlhA			EM595_RS14765	gene_460
cluster1993	autotransporter outer membrane beta-barrel domain-containing protein			EM595_RS14770	gene_459
cluster1994	Inner membrane protein YlaC			EM595_RS14775	gene_457
cluster1995	PLP-dependent aminotransferase family protein			EM595_RS14780	gene_456
cluster1996	hypothetical protein			EM595_RS14785	gene_455
cluster1997	HTH-type transcriptional regulator MalT			EM595_RS01485	gene_3225
cluster1998	SDR family oxidoreductase			EM595_RS14805	gene_449
cluster1999	spore coat protein U domain-containing protein			EM595_RS14820	gene_446
cluster2	membrane-bound PQQ-dependent dehydrogenase, glucose/quinate/shikimate family			EM595_RS08925;EM595_RS15550;EM595_RS13155	gene_1648;gene_304;gene_831
cluster20	TonB-dependent siderophore receptor			EM595_RS11450;EM595_RS02475	gene_1161;gene_3025
cluster200	cardiolipin synthase ClsB			EM595_RS05870	gene_2332
cluster2000	spore coat protein U domain-containing protein			EM595_RS14825	gene_445
cluster2001	hypothetical protein			EM595_RS14830	gene_444
cluster2002	fimbrial biogenesis outer membrane usher protein			EM595_RS14835	gene_443
cluster2003	spore coat U domain-containing protein			EM595_RS14840	gene_442
cluster2004	Proline/betaine transporter			EM595_RS14845	gene_441
cluster2005	hypothetical protein			EM595_RS14855	gene_1211
cluster2006	anaerobic ribonucleoside-triphosphate reductase			EM595_RS14860	gene_440
cluster2007	anaerobic ribonucleoside-triphosphate reductase-activating protein			EM595_RS14865	gene_439
cluster2008	hypothetical protein			EM595_RS14870	gene_438
cluster2009	type 1 glutamine amidotransferase			EM595_RS14875	gene_437
cluster201	endonuclease/exonuclease/phosphatase family protein			EM595_RS05875	gene_2331
cluster2010	hypothetical protein			EM595_RS14880	gene_436
cluster2011	GIY-YIG nuclease family protein			EM595_RS14885	gene_435
cluster2012	hypothetical protein			EM595_RS14890	gene_434
cluster2013	polyphenol oxidase family protein			EM595_RS14895	gene_433
cluster2014	response regulator transcription factor			EM595_RS14900	gene_432
cluster2015	Outer membrane efflux protein BepC			EM595_RS14905	gene_431
cluster2016	4-alpha-glucanotransferase			EM595_RS01495	gene_3223
cluster2017	HlyD family type I secretion periplasmic adaptor subunit			EM595_RS14910	gene_430
cluster2018	Leukotoxin export ATP-binding protein LtxB			EM595_RS14915	gene_429
cluster2019	hypothetical protein			EM595_RS14920	gene_427
cluster202	Inner membrane protein YbhQ			EM595_RS05880	gene_2330
cluster2020	hypothetical protein			EM595_RS14925	gene_426
cluster2021	transporter substrate-binding domain-containing protein			EM595_RS14930	gene_425
cluster2022	DNA-binding transcriptional activator EvgA			EM595_RS14935	gene_424
cluster2023	2,4-dienoyl-CoA reductase [NADPH]			EM595_RS14940	gene_423
cluster2024	23S rRNA (guanine(1835)-N(2))-methyltransferase RlmG			EM595_RS14945	gene_422
cluster2025	M48 family metallopeptidase			EM595_RS14950	gene_421
cluster2026	Voltage-gated ClC-type chloride channel ClcB			EM595_RS14955	gene_420
cluster2027	Fe-S biogenesis protein NfuA			EM595_RS01500	gene_3222
cluster2028	Gfo/Idh/MocA family oxidoreductase			EM595_RS14960	gene_419
cluster2029	Inner membrane protein alx			EM595_RS14965	gene_418
cluster203	response regulator transcription factor			EM595_RS05885	gene_2329
cluster2030	serine/threonine transporter SstT			EM595_RS14970	gene_417
cluster2031	altronate dehydratase			EM595_RS14975	gene_416
cluster2032	Altronate oxidoreductase			EM595_RS14980	gene_415
cluster2033	glucuronate isomerase			EM595_RS14985	gene_414
cluster2034	Hexuronate transporter			EM595_RS14990	gene_413
cluster2035	Glc operon transcriptional activator			EM595_RS14995	gene_412
cluster2036	Inner membrane protein YqjA			EM595_RS15000	gene_411
cluster2037	EnvZ/OmpR regulon moderator MzrA			EM595_RS15005	gene_410
cluster2038	DNA utilization protein GntX			EM595_RS01505	gene_3221
cluster2039	DUF1090 domain-containing protein			EM595_RS15010	gene_409
cluster204	ATP-dependent RNA helicase RhlE			EM595_RS05890	gene_2328
cluster2040	DUF883 domain-containing protein			EM595_RS15015	gene_408
cluster2041	Inner membrane protein YqjE			EM595_RS15020	gene_407
cluster2042	YqjK-like family protein			EM595_RS15025	gene_406
cluster2043	Inner membrane protein YqjF			EM595_RS15030	gene_405
cluster2044	glutathione S-transferase family protein			EM595_RS15035	gene_404
cluster2045	HTH-type transcriptional regulator YhaJ			EM595_RS15040	gene_403
cluster2046	Pirin-like protein YhaK			EM595_RS15045	gene_402
cluster2047	divisome-associated lipoprotein YraP			EM595_RS15050	gene_401
cluster2048	DnaA initiator-associating protein DiaA			EM595_RS15055	gene_400
cluster2049	Pimeloyl-[acyl-carrier protein] methyl ester esterase			EM595_RS01510	gene_3220
cluster205	tRNA dihydrouridine(16) synthase DusC			EM595_RS05895	gene_2327
cluster2050	hypothetical protein			EM595_RS15060	gene_399
cluster2051	Penicillin-binding protein activator LpoA			EM595_RS15065	gene_398
cluster2052	16S rRNA (cytidine(1402)-2'-O)-methyltransferase			EM595_RS15070	gene_397
cluster2053	BglG family transcription antiterminator			EM595_RS15085	gene_396
cluster2054	2-dehydro-3-deoxy-phosphogluconate aldolase			EM595_RS15090	gene_395
cluster2055	DgaE family pyridoxal phosphate-dependent ammonia lyase			EM595_RS15095	gene_394
cluster2056	amidohydrolase/deacetylase family metallohydrolase			EM595_RS15100	gene_393
cluster2057	DUF4310 family protein			EM595_RS15105	gene_392
cluster2058	DUF4311 domain-containing protein			EM595_RS15110	gene_391
cluster2059	DUF4312 family protein			EM595_RS15115	gene_390
cluster206	Multidrug resistance protein MdtG			EM595_RS05900	gene_2326
cluster2060	DUF3459 domain-containing protein			EM595_RS01515	gene_3219
cluster2061	hypothetical protein			EM595_RS15120	gene_389
cluster2062	glycine dehydrogenase			EM595_RS15125	gene_388
cluster2063	Soluble cytochrome b562			EM595_RS15130	gene_387
cluster2064	metalloprotease PmbA			EM595_RS15135	gene_386
cluster2065	ribosome-associated protein			EM595_RS15145	gene_385
cluster2066	UDP-N-acetylmuramate--L-alanyl-gamma-D-glutamyl-m eso-2,6-diaminoheptandioate ligase			EM595_RS15150	gene_384
cluster2067	Fructose-1,6-bisphosphatase class 1			EM595_RS15155	gene_383
cluster2068	Methyl-accepting chemotaxis protein I			EM595_RS15160	gene_382
cluster2069	DUF1311 domain-containing protein			EM595_RS15165	gene_381
cluster207	N-acetyl-gamma-glutamyl-phosphate reductase			EM595_RS00590	gene_3400
cluster2070	DUF441 domain-containing protein			EM595_RS15170	gene_380
cluster2071	RNA-binding transcriptional accessory protein			EM595_RS01520	gene_3218
cluster2072	Inorganic pyrophosphatase			EM595_RS15175	gene_379
cluster2073	Gamma-glutamylcyclotransferase family protein YtfP			EM595_RS15180	gene_378
cluster2074	Translocation and assembly module TamB			EM595_RS15185	gene_377
cluster2075	outer membrane protein assembly factor			EM595_RS15190	gene_376
cluster2076	Magnesium and cobalt efflux protein CorC			EM595_RS15195	gene_375
cluster2077	hypothetical protein			EM595_RS15200	gene_374
cluster2078	DUF1107 domain-containing protein			EM595_RS15205	gene_373
cluster2079	3'(2'),5'-bisphosphate nucleotidase CysQ			EM595_RS15210	gene_372
cluster208	DUF481 domain-containing protein			EM595_RS05910	gene_2324
cluster2080	bifunctional 2',3'-cyclic-nucleotide 2'-phosphodiesterase/3'-nucleotidase			EM595_RS15215	gene_371
cluster2081	FKBP-type 22 kDa peptidyl-prolyl cis-trans isomerase			EM595_RS15220	gene_370
cluster2082	transcription elongation factor GreB			EM595_RS01525	gene_3217
cluster2083	cell envelope opacity-associated protein A YtfB			EM595_RS15225	gene_369
cluster2084	50S ribosomal protein L9			EM595_RS15230	gene_368
cluster2085	30S ribosomal protein S18			EM595_RS15235	gene_367
cluster2086	primosomal replication protein N			EM595_RS20730	gene_366
cluster2087	30S ribosomal protein S6			EM595_RS15245	gene_365
cluster2088	2-succinyl-6-hydroxy-2,4-cyclohexadiene-1-carboxy late synthase			EM595_RS15250	gene_364
cluster2089	Methyl-accepting chemotaxis protein II			EM595_RS15255	gene_363
cluster209	glycoside hydrolase family 15 protein			EM595_RS05920	gene_2322
cluster2090	biofilm peroxide resistance protein BsmA			EM595_RS15260	gene_362
cluster2091	Putative acyl-CoA dehydrogenase AidB			EM595_RS15265	gene_361
cluster2092	23S rRNA (guanosine(2251)-2'-O)-methyltransferase RlmB			EM595_RS15270	gene_360
cluster2093	5-histidylcysteine sulfoxide synthase			EM595_RS00015	gene_3519
cluster2094	ribosome-dependent GTPase TypA			EM595_RS00165	gene_3488
cluster2095	hypothetical protein			EM595_RS01530	gene_3216
cluster2096	ribonuclease R			EM595_RS15275	gene_359
cluster2097	nitric oxide-sensing transcriptional repressor NsrR			EM595_RS15280	gene_358
cluster2098	Adenylosuccinate synthetase			EM595_RS15285	gene_357
cluster2099	DUF2065 domain-containing protein			EM595_RS15290	gene_356
cluster21	MdtB/MuxB family multidrug efflux RND transporter permease subunit			EM595_RS11820;EM595_RS11825	gene_1096;gene_1097
cluster210	Inner membrane protein YohD			EM595_RS05925	gene_2321
cluster2100	Modulator of FtsH protease HflC			EM595_RS15295	gene_355
cluster2101	FtsH protease activity modulator HflK			EM595_RS15300	gene_354
cluster2102	GTPase HflX			EM595_RS15305	gene_353
cluster2103	RNA-binding protein Hfq			EM595_RS15310	gene_352
cluster2104	tRNA (adenosine(37)-N6)-dimethylallyltransferase MiaA			EM595_RS15315	gene_351
cluster2105	DNA mismatch repair endonuclease MutL			EM595_RS15320	gene_350
cluster2106	two-component system response regulator OmpR			EM595_RS01535	gene_3215
cluster2107	N-acetylmuramoyl-L-alanine amidase AmiB			EM595_RS15325	gene_349
cluster2108	tRNA (adenosine(37)-N6)-threonylcarbamoyltransferase complex ATPase subunit type 1 TsaE			EM595_RS15330	gene_348
cluster2109	bifunctional ADP-dependent NAD(P)H-hydrate dehydratase/NAD(P)H-hydrate epimerase			EM595_RS15335	gene_347
cluster211	Inner membrane protein YohC			EM595_RS05930	gene_2320
cluster2110	tRNA epoxyqueuosine(34) reductase QueG			EM595_RS15340	gene_346
cluster2111	oligoribonuclease			EM595_RS15360	gene_342
cluster2112	small ribosomal subunit biogenesis GTPase RsgA			EM595_RS15365	gene_341
cluster2113	Phosphatidylserine decarboxylase proenzyme			EM595_RS15370	gene_340
cluster2114	miniconductance mechanosensitive channel MscM			EM595_RS15375	gene_339
cluster2115	elongation factor P--(R)-beta-lysine ligase			EM595_RS15380	gene_338
cluster2116	outer membrane lipoprotein Blc			EM595_RS15385	gene_337
cluster2117	two-component system sensor histidine kinase EnvZ			EM595_RS01540	gene_3214
cluster2118	elongation factor P			EM595_RS15400	gene_334
cluster2119	EF-P beta-lysylation protein EpmB			EM595_RS15405	gene_333
cluster212	D-alanyl-D-alanine endopeptidase			EM595_RS05935	gene_2319
cluster2120	DUF4156 domain-containing protein			EM595_RS15410	gene_332
cluster2121	60 kDa chaperonin			EM595_RS15415	gene_331
cluster2122	co-chaperone GroES			EM595_RS15420	gene_330
cluster2123	hypothetical protein			EM595_RS15425	gene_329
cluster2124	aspartate ammonia-lyase			EM595_RS15430	gene_328
cluster2125	Anaerobic C4-dicarboxylate transporter DcuA			EM595_RS15435	gene_327
cluster2126	phosphoenolpyruvate carboxykinase (ATP)			EM595_RS01545	gene_3213
cluster2127	divalent cation tolerance protein CutA			EM595_RS15440	gene_326
cluster2128	Thiol:disulfide interchange protein DsbD			EM595_RS15445	gene_325
cluster2129	transcriptional regulator			EM595_RS15450	gene_324
cluster213	mechanosensitive ion channel family protein			EM595_RS05940	gene_2318
cluster2130	glutathione-dependent disulfide-bond oxidoreductase			EM595_RS15460	gene_322
cluster2131	putative D,D-dipeptide-binding periplasmic protein DdpA			EM595_RS15465	gene_321
cluster2132	DUF1349 domain-containing protein			EM595_RS15470	gene_320
cluster2133	putative D,D-dipeptide transport ATP-binding protein DdpF			EM595_RS15475	gene_319
cluster2134	putative D,D-dipeptide transport ATP-binding protein DdpD			EM595_RS15480	gene_318
cluster2135	putative D,D-dipeptide transport system permease protein DdpC			EM595_RS15485	gene_317
cluster2136	Dipeptide transport system permease protein DppB			EM595_RS15490	gene_316
cluster2137	Hsp33 family molecular chaperone HslO			EM595_RS01555	gene_3212
cluster2138	putative D,D-dipeptide-binding periplasmic protein DdpA			EM595_RS15495	gene_315
cluster2139	TIGR04028 family ABC transporter substrate-binding protein			EM595_RS15500	gene_314
cluster214	D-lactate dehydrogenase			EM595_RS05945	gene_2317
cluster2140	Glutathione transport system permease protein GsiC			EM595_RS15505	gene_313
cluster2141	putative D,D-dipeptide transport system permease protein DdpC			EM595_RS15510	gene_312
cluster2142	Glutathione import ATP-binding protein GsiA			EM595_RS15515	gene_311
cluster2143	putative FMN-dependent luciferase-like monooxygenase			EM595_RS15520	gene_310
cluster2144	alkylhydroperoxidase domain protein			EM595_RS15525	gene_309
cluster2145	putative hydrolase YxeP			EM595_RS15530	gene_308
cluster2146	hypothetical protein			EM595_RS15535	gene_307
cluster2147	ribosome-associated heat shock protein Hsp15			EM595_RS01560	gene_3211
cluster2148	Enterobactin exporter EntS			EM595_RS15540	gene_306
cluster2149	hypothetical protein			EM595_RS15545	gene_305
cluster215	Beta-glucosidase BoGH3B			EM595_RS05950	gene_2316
cluster2150	nucleoside-specific channel-forming protein Tsx			EM595_RS15555	gene_303
cluster2151	VOC family metalloprotein YjdN			EM595_RS15560	gene_302
cluster2152	RpiB/LacA/LacB family sugar-phosphate isomerase			EM595_RS15565	gene_301
cluster2153	cupin domain-containing protein			EM595_RS15570	gene_300
cluster2154	Gluconate 2-dehydrogenase cytochrome c subunit			EM595_RS15575	gene_299
cluster2155	gluconate 2-dehydrogenase subunit 3 family protein			EM595_RS15585	gene_297
cluster2156	GMP/IMP nucleotidase YrfG			EM595_RS01565	gene_3210
cluster2157	peptide antibiotic transporter SbmA			EM595_RS15590	gene_296
cluster2158	dihydroxyacetone kinase subunit DhaK			EM595_RS15595	gene_295
cluster2159	hypothetical protein			EM595_RS15600	gene_294
cluster216	DUF2236 domain-containing protein			EM595_RS05955	gene_2315
cluster2160	PAS domain-containing protein			EM595_RS15610	gene_292
cluster2161	autotransporter outer membrane beta-barrel domain-containing protein			EM595_RS15615	gene_291
cluster2162	N-acetylmuramic acid 6-phosphate etherase			EM595_RS15620	gene_290
cluster2163	glutamate/aspartate:proton symporter GltP			EM595_RS15625	gene_289
cluster2164	Acetyl-coenzyme A synthetase			EM595_RS15630	gene_288
cluster2165	DUF485 domain-containing protein			EM595_RS15635	gene_287
cluster2166	cation/acetate symporter ActP			EM595_RS15640	gene_286
cluster2167	intracellular growth attenuator family protein			EM595_RS01570	gene_3209
cluster2168	hypothetical protein			EM595_RS15645	gene_285
cluster2169	hypothetical protein			EM595_RS15650	gene_284
cluster217	acetylglutamate kinase			EM595_RS00595	gene_3399
cluster2170	Sodium, potassium, lithium and rubidium/H(+) antiporter			EM595_RS15655	gene_283
cluster2171	Guanine/hypoxanthine permease GhxP			EM595_RS15660	gene_282
cluster2172	Disulfide-bond oxidoreductase YfcG			EM595_RS15665	gene_281
cluster2173	redox-sensitive transcriptional activator SoxR			EM595_RS15670	gene_280
cluster2174	superoxide response transcriptional regulator SoxS			EM595_RS15675	gene_279
cluster2175	putative diguanylate cyclase YfiN			EM595_RS15680	gene_278
cluster2176	hypothetical protein			EM595_RS15685	gene_277
cluster2177	hypothetical protein			EM595_RS15690	gene_276
cluster2178	ADP compounds hydrolase NudE			EM595_RS01575	gene_3208
cluster2179	polysaccharide biosynthesis C-terminal domain-containing protein			EM595_RS15695	gene_275
cluster218	suppressor of fused domain protein			EM595_RS05960	gene_2314
cluster2180	hypothetical protein			EM595_RS15700	gene_274
cluster2181	Inner membrane protein YtfF			EM595_RS15705	gene_273
cluster2182	Bifunctional transcriptional activator/DNA repair enzyme AdaA			EM595_RS15710	gene_272
cluster2183	isochorismatase family protein			EM595_RS15715	gene_271
cluster2184	maltose alpha-D-glucosyltransferase			EM595_RS15720	gene_270
cluster2185	single-stranded DNA-binding protein SSB1			EM595_RS15725	gene_269
cluster2186	excinuclease ABC subunit UvrA			EM595_RS15730	gene_268
cluster2187	NAD(P)-dependent alcohol dehydrogenase			EM595_RS15735	gene_267
cluster2188	MmcQ/YjbR family DNA-binding protein			EM595_RS15740	gene_266
cluster2189	peptidoglycan glycosyltransferase/peptidoglycan DD-transpeptidase MrcA			EM595_RS01580	gene_3207
cluster219	Methyl-accepting chemotaxis protein I			EM595_RS05965	gene_2313
cluster2190	hypothetical protein			EM595_RS15745	gene_265
cluster2191	catalase			EM595_RS15750	gene_264
cluster2192	aspartate/tyrosine/aromatic aminotransferase			EM595_RS15755	gene_263
cluster2193	hypothetical protein			EM595_RS15760	gene_262
cluster2194	DNA-binding transcriptional activator DecR			EM595_RS15765	gene_261
cluster2195	replicative DNA helicase			EM595_RS15770	gene_260
cluster2196	Quinone oxidoreductase 1			EM595_RS15775	gene_259
cluster2197	envelope stress response protein PspG			EM595_RS15780	gene_258
cluster2198	tRNA dihydrouridine(20/20a) synthase DusA			EM595_RS15785	gene_257
cluster2199	conjugal transfer protein TraF			EM595_RS15790	gene_256
cluster22	NupC/NupG family nucleoside CNT transporter			EM595_RS12760;EM595_RS00275	gene_3463;gene_908
cluster220	hypothetical protein			EM595_RS21040	gene_2312
cluster2200	Alpha-D-glucose 1-phosphate phosphatase YihX			EM595_RS00170	gene_3487
cluster2201	pilus assembly protein PilM			EM595_RS01585	gene_3206
cluster2202	zinc uptake transcriptional repressor Zur			EM595_RS15795	gene_255
cluster2203	hypothetical protein			EM595_RS15800	gene_254
cluster2204	MATE family efflux transporter DinF			EM595_RS15805	gene_253
cluster2205	repressor LexA			EM595_RS15810	gene_252
cluster2206	diacylglycerol kinase			EM595_RS15815	gene_251
cluster2207	glycerol-3-phosphate 1-O-acyltransferase PlsB			EM595_RS15820	gene_250
cluster2208	4-hydroxybenzoate octaprenyltransferase			EM595_RS15825	gene_249
cluster2209	Chorismate pyruvate-lyase			EM595_RS15830	gene_248
cluster221	ABC transporter substrate-binding protein			EM595_RS05970	gene_2311
cluster2210	maltose operon protein MalM			EM595_RS15835	gene_247
cluster2211	maltoporin			EM595_RS15840	gene_246
cluster2212	PilN domain-containing protein			EM595_RS01590	gene_3205
cluster2213	maltose/maltodextrin ABC transporter ATP-binding protein MalK			EM595_RS15845	gene_245
cluster2214	maltose/maltodextrin ABC transporter substrate-binding protein MalE			EM595_RS15850	gene_244
cluster2215	Maltose transport system permease protein MalF			EM595_RS15855	gene_243
cluster2216	Maltose transport system permease protein MalG			EM595_RS15860	gene_242
cluster2217	phosphate-starvation-inducible protein PsiE			EM595_RS15865	gene_241
cluster2218	YjbH domain-containing protein			EM595_RS15870	gene_240
cluster2219	capsule biosynthesis GfcC family protein			EM595_RS15875	gene_239
cluster222	Glycine betaine uptake system permease protein YehY			EM595_RS05975	gene_2310
cluster2220	putative lipoprotein GfcB			EM595_RS15880	gene_238
cluster2221	hypothetical protein			EM595_RS15885	gene_237
cluster2222	malto-oligosyltrehalose trehalohydrolase			EM595_RS15890	gene_236
cluster2223	hypothetical protein			EM595_RS01595	gene_3204
cluster2224	malto-oligosyltrehalose synthase			EM595_RS15895	gene_235
cluster2225	glucose-6-phosphate isomerase			EM595_RS15905	gene_233
cluster2226	K(+)/H(+) antiporter NhaP			EM595_RS15910	gene_232
cluster2227	lysine-sensitive aspartokinase 3			EM595_RS15915	gene_231
cluster2228	aquaporin Z			EM595_RS15920	gene_230
cluster2229	ketopantoate/pantoate/pantothenate transporter PanS			EM595_RS15925	gene_229
cluster223	Glycine betaine uptake system ATP-binding protein YehX			EM595_RS05980	gene_2309
cluster2230	Na/Pi cotransporter family protein			EM595_RS15930	gene_228
cluster2231	Spermidine/putrescine import ATP-binding protein PotA			EM595_RS15935	gene_227
cluster2232	Putative 2-aminoethylphosphonate transport system permease protein PhnV			EM595_RS15940	gene_226
cluster2233	DUF2531 family protein			EM595_RS01600	gene_3203
cluster2234	ABC transporter permease subunit			EM595_RS15945	gene_225
cluster2235	alkaline phosphatase family protein			EM595_RS15950	gene_224
cluster2236	extracellular solute-binding protein			EM595_RS15955	gene_223
cluster2237	Putative transcriptional regulator of 2-aminoethylphosphonate degradation operons			EM595_RS15960	gene_222
cluster2238	methionine synthase			EM595_RS15970	gene_221
cluster2239	homoserine O-succinyltransferase			EM595_RS15975	gene_220
cluster224	Glycine betaine uptake system permease protein YehW			EM595_RS05985	gene_2308
cluster2240	bifunctional phosphoribosylaminoimidazolecarboxamide formyltransferase/IMP cyclohydrolase			EM595_RS16005	gene_215
cluster2241	phosphoribosylamine--glycine ligase			EM595_RS16010	gene_214
cluster2242	DUF1481 domain-containing protein			EM595_RS16015	gene_213
cluster2243	DNA-binding protein HU-alpha			EM595_RS16020	gene_212
cluster2244	Type IV pilus biogenesis and competence protein PilQ			EM595_RS01605	gene_3202
cluster2245	hypothetical protein			EM595_RS16025	gene_211
cluster2246	deoxyribonuclease V			EM595_RS16030	gene_210
cluster2247	uroporphyrinogen decarboxylase			EM595_RS16035	gene_209
cluster2248	NAD(+) diphosphatase			EM595_RS16040	gene_208
cluster2249	Rsd/AlgQ family anti-sigma factor			EM595_RS16045	gene_207
cluster225	HTH-type transcriptional repressor BluR			EM595_RS05990	gene_2306
cluster2250	phosphomethylpyrimidine synthase ThiC			EM595_RS16050	gene_206
cluster2251	thiamine phosphate synthase			EM595_RS16055	gene_205
cluster2252	PLP-dependent aminotransferase family protein			EM595_RS16060	gene_204
cluster2253	DUF1127 domain-containing protein			EM595_RS16065	gene_203
cluster2254	DNA-directed RNA polymerase subunit beta'			EM595_RS16070	gene_202
cluster2255	shikimate kinase AroK			EM595_RS01610	gene_3201
cluster2256	DNA-directed RNA polymerase subunit beta			EM595_RS16075	gene_201
cluster2257	50S ribosomal protein L7/L12			EM595_RS16080	gene_200
cluster2258	50S ribosomal protein L10			EM595_RS16085	gene_199
cluster2259	50S ribosomal protein L1			EM595_RS16090	gene_198
cluster226	helix-turn-helix transcriptional regulator			EM595_RS05995	gene_2305
cluster2260	50S ribosomal protein L11			EM595_RS16095	gene_197
cluster2261	transcription termination/antitermination protein NusG			EM595_RS16100	gene_196
cluster2262	preprotein translocase subunit SecE			EM595_RS16105	gene_195
cluster2263	type I pantothenate kinase			EM595_RS16135	gene_189
cluster2264	bifunctional biotin--[acetyl-CoA-carboxylase] ligase/biotin operon repressor BirA			EM595_RS16140	gene_188
cluster2265	3-dehydroquinate synthase			EM595_RS01615	gene_3200
cluster2266	UDP-N-acetylenolpyruvoylglucosamine reductase			EM595_RS16145	gene_187
cluster2267	hypothetical protein			EM595_RS16150	gene_186
cluster2268	Flp family type IVb pilin			EM595_RS16155	gene_185
cluster2269	hypothetical protein			EM595_RS16160	gene_184
cluster227	argininosuccinate synthase			EM595_RS00600	gene_3398
cluster2270	hypothetical protein			EM595_RS16165	gene_183
cluster2271	pilus assembly protein N-terminal domain-containing protein			EM595_RS16170	gene_182
cluster2272	hypothetical protein			EM595_RS16175	gene_181
cluster2273	hypothetical protein			EM595_RS16180	gene_180
cluster2274	Putative conjugal transfer protein			EM595_RS16185	gene_179
cluster2275	type II secretion system F family protein			EM595_RS16190	gene_178
cluster2276	SPOR domain-containing protein			EM595_RS01620	gene_3199
cluster2277	type II secretion system F family protein			EM595_RS16195	gene_177
cluster2278	tetratricopeptide repeat protein			EM595_RS16200	gene_176
cluster2279	pilus assembly protein			EM595_RS16205	gene_175
cluster228	GNAT family N-acetyltransferase			EM595_RS06000	gene_2304
cluster2280	flp pilus assembly surface protein TadF			EM595_RS16210	gene_174
cluster2281	protein TadG, associated with Flp pilus assembly			EM595_RS16215	gene_173
cluster2282	hypothetical protein			EM595_RS16220	gene_172
cluster2283	TcfC E-set like domain-containing protein			EM595_RS16230	gene_170
cluster2284	hypothetical protein			EM595_RS16235	gene_169
cluster2285	hypothetical protein			EM595_RS16240	gene_168
cluster2286	adenine-specific DNA-methyltransferase			EM595_RS01625	gene_3198
cluster2287	hypothetical protein			EM595_RS16245	gene_167
cluster2288	menaquinone-dependent protoporphyrinogen IX dehydrogenase			EM595_RS16270	gene_162
cluster2289	Trk system potassium uptake protein TrkH			EM595_RS16275	gene_161
cluster229	putative ATP-dependent helicase DinG			EM595_RS06005	gene_2303
cluster2290	IMPACT family member YigZ			EM595_RS16280	gene_160
cluster2291	Xaa-Pro dipeptidase			EM595_RS16285	gene_159
cluster2292	fatty acid oxidation complex subunit alpha FadB			EM595_RS16290	gene_158
cluster2293	acetyl-CoA C-acyltransferase FadA			EM595_RS16295	gene_157
cluster2294	NAD(P)H-flavin reductase			EM595_RS16300	gene_156
cluster2295	4-hydroxy-3-polyprenylbenzoate decarboxylase			EM595_RS16305	gene_155
cluster2296	transcription/translation regulatory transformer protein RfaH			EM595_RS16310	gene_154
cluster2297	ribulose-phosphate 3-epimerase			EM595_RS01630	gene_3197
cluster2298	3'-5' ssDNA/RNA exonuclease TatD			EM595_RS16315	gene_153
cluster2299	Sec-independent protein translocase subunit TatC			EM595_RS16320	gene_152
cluster23	Transketolase 1			EM595_RS12935;EM595_RS14380	gene_583;gene_874
cluster230	Anthranilate phosphoribosyltransferase			EM595_RS06010	gene_2302
cluster2300	Sec-independent protein translocase subunit TatB			EM595_RS16325	gene_151
cluster2301	Sec-independent protein translocase subunit TatA			EM595_RS16330	gene_150
cluster2302	ubiquinone biosynthesis regulatory protein kinase UbiB			EM595_RS16335	gene_149
cluster2303	SCP2 domain-containing protein			EM595_RS16340	gene_148
cluster2304	bifunctional demethylmenaquinone methyltransferase/2-methoxy-6-polyprenyl-1,4-benzoquinol methylase UbiE			EM595_RS16345	gene_147
cluster2305	DNA recombination protein RmuC			EM595_RS16350	gene_146
cluster2306	hypothetical protein			EM595_RS16355	gene_145
cluster2307	uridine phosphorylase			EM595_RS16360	gene_144
cluster2308	virulence factor BrkB family protein			EM595_RS00175	gene_3486
cluster2309	phosphoglycolate phosphatase			EM595_RS01635	gene_3196
cluster231	glutaminase B			EM595_RS06015	gene_2301
cluster2310	dienelactone hydrolase family protein			EM595_RS16365	gene_143
cluster2311	5-methyltetrahydropteroyltriglutamate-- homocysteine S-methyltransferase			EM595_RS16370	gene_142
cluster2312	HTH-type transcriptional regulator MetR			EM595_RS16375	gene_141
cluster2313	DUF1456 family protein			EM595_RS16380	gene_140
cluster2314	DMT family transporter			EM595_RS16385	gene_139
cluster2315	glycerol-3-phosphate transporter			EM595_RS16390	gene_138
cluster2316	sugar/pyridoxal phosphate phosphatase YigL			EM595_RS16395	gene_137
cluster2317	lysophospholipase L2			EM595_RS16400	gene_136
cluster2318	homoserine/homoserine lactone efflux protein			EM595_RS16405	gene_135
cluster2319	threonine export protein RhtC			EM595_RS16410	gene_134
cluster232	putative hydrolase YxeP			EM595_RS06020	gene_2300
cluster2320	tryptophan--tRNA ligase			EM595_RS01640	gene_3195
cluster2321	ATP-dependent DNA helicase RecQ			EM595_RS16415	gene_133
cluster2322	Phospholipase A1			EM595_RS16420	gene_132
cluster2323	thioesterase family protein			EM595_RS16425	gene_131
cluster2324	EamA family transporter RarD			EM595_RS16430	gene_130
cluster2325	AbrB family transcriptional regulator			EM595_RS16435	gene_129
cluster2326	magnesium/cobalt transporter CorA			EM595_RS16440	gene_128
cluster2327	DNA helicase II			EM595_RS16445	gene_127
cluster2328	5-amino-6-(5-phospho-D-ribitylamino)uracil phosphatase YigB			EM595_RS16450	gene_126
cluster2329	tyrosine recombinase XerC			EM595_RS16455	gene_125
cluster233	flavin reductase family protein			EM595_RS06025	gene_2299
cluster2330	DUF484 domain-containing protein			EM595_RS16460	gene_124
cluster2331	hypothetical protein			EM595_RS01645	gene_3194
cluster2332	diaminopimelate epimerase			EM595_RS16465	gene_123
cluster2333	hypothetical protein			EM595_RS16470	gene_122
cluster2334	class I adenylate cyclase			EM595_RS16475	gene_121
cluster2335	hydroxymethylbilane synthase			EM595_RS16480	gene_120
cluster2336	uroporphyrinogen-III synthase			EM595_RS16485	gene_119
cluster2337	Putative uroporphyrinogen-III C-methyltransferase			EM595_RS16490	gene_118
cluster2338	Beta-barrel assembly-enhancing protease			EM595_RS16495	gene_117
cluster2339	lipopolysaccharide N-acetylmannosaminouronosyltransferase			EM595_RS16520	gene_111
cluster234	23S rRNA (adenine(1618)-N(6))-methyltransferase RlmF			EM595_RS06030	gene_2298
cluster2340	ECA oligosaccharide polymerase			EM595_RS16525	gene_110
cluster2341	TDP-N-acetylfucosamine:lipid II N-acetylfucosaminyltransferase			EM595_RS16530	gene_109
cluster2342	cytosine deaminase			EM595_RS01650	gene_3193
cluster2343	lipid III flippase WzxE			EM595_RS16535	gene_108
cluster2344	dTDP-4-amino-4,6-dideoxygalactose transaminase			EM595_RS16540	gene_107
cluster2345	dTDP-4-amino-4,6-dideoxy-D-galactose acyltransferase			EM595_RS16545	gene_106
cluster2346	glucose-1-phosphate thymidylyltransferase RfbA			EM595_RS16550	gene_105
cluster2347	dTDP-glucose 4,6-dehydratase 2			EM595_RS16555	gene_104
cluster2348	UDP-N-acetyl-D-mannosamine dehydrogenase			EM595_RS16560	gene_103
cluster2349	UDP-N-acetylglucosamine 2-epimerase (non-hydrolyzing)			EM595_RS16565	gene_102
cluster235	Moderate conductance mechanosensitive channel YbiO			EM595_RS06035	gene_2297
cluster2350	ECA polysaccharide chain length modulation protein			EM595_RS16570	gene_101
cluster2351	UDP-N-acetylglucosamine--undecaprenyl-phosphate N-acetylglucosaminephosphotransferase			EM595_RS16575	gene_100
cluster2352	transcription termination factor Rho			EM595_RS16580	gene_99
cluster2353	Peptidyl-prolyl cis-trans isomerase A			EM595_RS01655	gene_3192
cluster2354	thioredoxin TrxA			EM595_RS16585	gene_98
cluster2355	ATP-dependent RNA helicase RhlB			EM595_RS16590	gene_97
cluster2356	Guanosine-5'-triphosphate,3'-diphosphate pyrophosphatase			EM595_RS16595	gene_96
cluster2357	ATP-dependent DNA helicase Rep			EM595_RS16600	gene_95
cluster2358	Peptidyl-prolyl cis-trans isomerase C			EM595_RS16605	gene_94
cluster2359	hypothetical protein			EM595_RS16610	gene_93
cluster236	glutamine ABC transporter ATP-binding protein GlnQ			EM595_RS06040	gene_2296
cluster2360	cyclic-guanylate-specific phosphodiesterase			EM595_RS16615	gene_92
cluster2361	2-dehydro-3-deoxygluconokinase			EM595_RS16620	gene_91
cluster2362	alpha/beta hydrolase			EM595_RS16625	gene_90
cluster2363	DUF2559 family protein			EM595_RS20525	gene_3191
cluster2364	insulinase family protein			EM595_RS16630	gene_89
cluster2365	Aerobic C4-dicarboxylate transport protein			EM595_RS16635	gene_88
cluster2366	Cyclic di-GMP phosphodiesterase Gmr			EM595_RS16640	gene_87
cluster2367	cellulose biosynthesis protein BcsC			EM595_RS16645	gene_86
cluster2368	cellulose biosynthesis cyclic di-GMP-binding regulatory protein BcsB			EM595_RS16650	gene_85
cluster2369	cellulose synthase operon protein YhjQ			EM595_RS16660	gene_83
cluster237	Glutamine transport system permease protein GlnP			EM595_RS06045	gene_2295
cluster2370	cellulose biosynthesis protein BcsE			EM595_RS16670	gene_82
cluster2371	cellulose biosynthesis protein BcsF			EM595_RS16675	gene_81
cluster2372	putative adenosine monophosphate-protein transferase Fic			EM595_RS01660	gene_3190
cluster2373	cellulose biosynthesis protein BcsG			EM595_RS16680	gene_80
cluster2374	Minor endoglucanase Y			EM595_RS16685	gene_79
cluster2375	Cellulose synthase operon protein D			EM595_RS16690	gene_78
cluster2376	cellulose biosynthesis protein BcsC			EM595_RS16695	gene_77
cluster2377	cellulose biosynthesis cyclic di-GMP-binding regulatory protein BcsB			EM595_RS16700	gene_76
cluster2378	cellulose synthase operon protein YhjQ			EM595_RS16710	gene_74
cluster2379	cellulose biosynthesis protein BcsO			EM595_RS16715	gene_73
cluster238	argininosuccinate lyase			EM595_RS00605	gene_3397
cluster2380	Oligopeptide transport ATP-binding protein OppF			EM595_RS16720	gene_72
cluster2381	Oligopeptide transport ATP-binding protein OppD			EM595_RS16725	gene_71
cluster2382	aminodeoxychorismate synthase component 2			EM595_RS01665	gene_3189
cluster2383	Dipeptide transport system permease protein DppC			EM595_RS16730	gene_70
cluster2384	Dipeptide transport system permease protein DppB			EM595_RS16735	gene_69
cluster2385	kdo(2)-lipid A phosphoethanolamine 7''-transferase			EM595_RS16750	gene_65
cluster2386	Protein-methionine-sulfoxide reductase catalytic subunit MsrP			EM595_RS16755	gene_64
cluster2387	cytochrome b/b6 domain-containing protein			EM595_RS16760	gene_63
cluster2388	hypothetical protein			EM595_RS16765	gene_62
cluster2389	Organic hydroperoxide resistance protein OhrB			EM595_RS16770	gene_61
cluster239	glutamine ABC transporter substrate-binding protein GlnH			EM595_RS06050	gene_2294
cluster2390	Organic hydroperoxide resistance transcriptional regulator			EM595_RS16775	gene_60
cluster2391	Bifunctional (p)ppGpp synthase/hydrolase SpoT			EM595_RS16780	gene_59
cluster2392	Acetylornithine/succinyldiaminopimelate aminotransferase			EM595_RS01670	gene_3188
cluster2393	HTH-type transcriptional regulator			EM595_RS16785	gene_58
cluster2394	FadR family transcriptional regulator			EM595_RS16790	gene_57
cluster2395	Oligopeptide transport ATP-binding protein OppD			EM595_RS16795	gene_56
cluster2396	Oligopeptide transport ATP-binding protein OppF			EM595_RS16800	gene_55
cluster2397	ABC transporter substrate-binding protein			EM595_RS16805	gene_54
cluster2398	Glutathione transport system permease protein GsiC			EM595_RS16810	gene_53
cluster2399	Glutathione transport system permease protein GsiD			EM595_RS16815	gene_52
cluster24	multidrug efflux RND transporter permease subunit AcrB			EM595_RS12965;EM595_RS04975	gene_2514;gene_868
cluster240	DNA starvation/stationary phase protection protein Dps			EM595_RS06055	gene_2293
cluster2400	gamma-glutamyltransferase family protein			EM595_RS16820	gene_51
cluster2401	DUF3053 domain-containing protein			EM595_RS16830	gene_48
cluster2402	PTS system mannitol-specific EIICBA component			EM595_RS16835	gene_47
cluster2403	Inner membrane protein YccS			EM595_RS01675	gene_3187
cluster2404	mannitol-1-phosphate 5-dehydrogenase			EM595_RS16840	gene_46
cluster2405	mannitol operon repressor			EM595_RS16845	gene_45
cluster2406	YibL family ribosome-associated protein			EM595_RS16850	gene_44
cluster2407	DUF535 domain-containing protein			EM595_RS16860	gene_42
cluster2408	superoxide dismutase [Mn]			EM595_RS16865	gene_41
cluster2409	aspartate aminotransferase family protein			EM595_RS16870	gene_40
cluster241	threonine/homoserine exporter RhtA			EM595_RS06060	gene_2292
cluster2410	HTH-type transcriptional repressor GlcR			EM595_RS16875	gene_39
cluster2411	formate dehydrogenase accessory sulfurtransferase FdhD			EM595_RS16880	gene_38
cluster2412	formate dehydrogenase accessory protein FdhE			EM595_RS16885	gene_37
cluster2413	D-tyrosyl-tRNA(Tyr) deacylase			EM595_RS00180	gene_3485
cluster2414	cAMP-activated global transcriptional regulator CRP			EM595_RS01680	gene_3186
cluster2415	putative GST-like protein YibF			EM595_RS16890	gene_36
cluster2416	glycine--tRNA ligase subunit beta			EM595_RS16895	gene_35
cluster2417	glycine--tRNA ligase subunit alpha			EM595_RS16900	gene_34
cluster2418	O-acetyltransferase WecH			EM595_RS16905	gene_33
cluster2419	helix-turn-helix domain-containing protein			EM595_RS16910	gene_32
cluster242	outer membrane protein OmpX			EM595_RS06065	gene_2291
cluster2420	isochorismatase family protein			EM595_RS16915	gene_31
cluster2421	Xylulose kinase			EM595_RS16920	gene_30
cluster2422	xylose isomerase			EM595_RS16925	gene_29
cluster2423	D-xylose ABC transporter substrate-binding protein			EM595_RS16930	gene_28
cluster2424	xylose ABC transporter ATP-binding protein			EM595_RS16935	gene_27
cluster2425	Phosphoribulokinase, plasmid			EM595_RS01685	gene_3185
cluster2426	Xylose transport system permease protein XylH			EM595_RS16940	gene_26
cluster2427	XylR family transcriptional regulator			EM595_RS16945	gene_25
cluster2428	cytochrome b561			EM595_RS16950	gene_24
cluster2429	hypothetical protein			EM595_RS16955	gene_23
cluster243	manganese-binding transcriptional regulator MntR			EM595_RS06070	gene_2289
cluster2430	General stress protein 69			EM595_RS16960	gene_22
cluster2431	DNA replication protein DnaC			EM595_RS16965	gene_21
cluster2432	primosomal protein DnaT			EM595_RS16970	gene_20
cluster2433	hypothetical protein			EM595_RS16975	gene_19
cluster2434	autotransporter domain-containing protein			EM595_RS16980	gene_18
cluster2435	DNA-3-methyladenine glycosylase I			EM595_RS16985	gene_17
cluster2436	hypothetical protein			EM595_RS01690	gene_3184
cluster2437	putative lipoprotein YiaD			EM595_RS16990	gene_16
cluster2438	LacI family DNA-binding transcriptional regulator			EM595_RS16995	gene_15
cluster2439	sugar phosphate isomerase/epimerase			EM595_RS17000	gene_14
cluster244	Inner membrane protein YbiR			EM595_RS06075	gene_2288
cluster2440	2-dehydro-3-deoxygluconokinase			EM595_RS17005	gene_13
cluster2441	Putative tartrate transporter			EM595_RS17010	gene_12
cluster2442	glyoxylate/hydroxypyruvate reductase GhrB			EM595_RS17015	gene_11
cluster2443	Valine--pyruvate aminotransferase			EM595_RS17020	gene_10
cluster2444	putative amino-acid metabolite efflux pump			EM595_RS17025	gene_9
cluster2445	Small heat shock protein IbpA			EM595_RS17030	gene_8
cluster2446	YceK/YidQ family lipoprotein			EM595_RS17035	gene_7
cluster2447	hypothetical protein			EM595_RS01695	gene_3183
cluster2448	DUF3748 domain-containing protein			EM595_RS17040	gene_6
cluster2449	Sugar phosphatase YidA			EM595_RS17045	gene_5
cluster245	HlyD family secretion protein			EM595_RS06080	gene_2287
cluster2450	DNA topoisomerase (ATP-hydrolyzing) subunit B			EM595_RS17050	gene_4
cluster2451	DNA replication and repair protein RecF			EM595_RS17055	gene_3
cluster2452	DNA polymerase III subunit beta			EM595_RS17060	gene_2
cluster2453	chromosomal replication initiator protein DnaA			EM595_RS17065	gene_1
cluster2454	ribonuclease P protein component			EM595_RS20745	gene_3552
cluster2455	Putative membrane protein insertion efficiency factor			EM595_RS20750	gene_3551
cluster2456	membrane protein insertase YidC			EM595_RS17075	gene_3550
cluster2457	Cysteine/O-acetylserine efflux protein			EM595_RS01700	gene_3182
cluster2458	tRNA uridine-5-carboxymethylaminomethyl(34) synthesis GTPase MnmE			EM595_RS17080	gene_3549
cluster2459	4'-phosphopantetheinyl transferase superfamily protein			EM595_RS17085	gene_3548
cluster246	DHA2 family efflux MFS transporter permease subunit			EM595_RS06085	gene_2286
cluster2460	Adenine permease AdeP			EM595_RS17090	gene_3547
cluster2461	6-phosphogluconate phosphatase			EM595_RS17095	gene_3546
cluster2462	Putative metabolite transport protein YjhB			EM595_RS17105	gene_3545
cluster2463	Phosphate-specific transport system accessory protein PhoU			EM595_RS17110	gene_3544
cluster2464	phosphate ABC transporter ATP-binding protein PstB			EM595_RS17115	gene_3543
cluster2465	Phosphate transport system permease protein PstA			EM595_RS17120	gene_3542
cluster2466	Phosphate transport system permease protein PstC			EM595_RS17125	gene_3541
cluster2467	LacI family DNA-binding transcriptional regulator			EM595_RS01705	gene_3181
cluster2468	phosphate ABC transporter substrate-binding protein PstS			EM595_RS17130	gene_3540
cluster2469	23S rRNA pseudouridine(2604) synthase RluF			EM595_RS17135	gene_3539
cluster247	Multidrug/solvent efflux pump outer membrane protein MepC			EM595_RS06090	gene_2285
cluster2470	Sulfoacetaldehyde reductase			EM595_RS17140	gene_3538
cluster2471	putative oxidoreductase			EM595_RS17145	gene_3537
cluster2472	MmcQ/YjbR family DNA-binding protein			EM595_RS17150	gene_3536
cluster2473	hypothetical protein			EM595_RS17155	gene_3535
cluster2474	Glutamine--fructose-6-phosphate aminotransferase [isomerizing]			EM595_RS17160	gene_3534
cluster2475	bifunctional UDP-N-acetylglucosamine diphosphorylase/glucosamine-1-phosphate N-acetyltransferase GlmU			EM595_RS17165	gene_3533
cluster2476	F0F1 ATP synthase subunit epsilon			EM595_RS17170	gene_3532
cluster2477	F0F1 ATP synthase subunit beta			EM595_RS17175	gene_3531
cluster2478	taurine ABC transporter substrate-binding protein			EM595_RS01710	gene_3180
cluster2479	F0F1 ATP synthase subunit gamma			EM595_RS17180	gene_3530
cluster248	Hybrid peroxiredoxin hyPrx5			EM595_RS00610	gene_3396
cluster2480	F0F1 ATP synthase subunit alpha			EM595_RS17185	gene_3529
cluster2481	F0F1 ATP synthase subunit delta			EM595_RS17190	gene_3528
cluster2482	F0F1 ATP synthase subunit B			EM595_RS17195	gene_3527
cluster2483	F0F1 ATP synthase subunit C			EM595_RS17200	gene_3526
cluster2484	F0F1 ATP synthase subunit A			EM595_RS17205	gene_3525
cluster2485	F0F1 ATP synthase subunit I			EM595_RS17210	gene_3524
cluster2486	16S rRNA (guanine(527)-N(7))-methyltransferase RsmG			EM595_RS17215	gene_3523
cluster2487	tRNA uridine-5-carboxymethylaminomethyl(34) synthesis enzyme MnmG			EM595_RS17220	gene_3522
cluster2488	taurine ABC transporter ATP-binding subunit			EM595_RS01715	gene_3179
cluster2489	Putative aliphatic sulfonates transport permease protein SsuC			EM595_RS01720	gene_3178
cluster249	AEC family transporter			EM595_RS06100	gene_2283
cluster2490	Alpha-ketoglutarate-dependent taurine dioxygenase			EM595_RS01725	gene_3177
cluster2491	fatty acid biosynthesis protein FabY			EM595_RS00185	gene_3484
cluster2492	putative ABC transporter ATP-binding protein YheS			EM595_RS01730	gene_3176
cluster2493	glutathione-regulated potassium-efflux system ancillary protein KefG			EM595_RS01735	gene_3175
cluster2494	glutathione-regulated potassium-efflux system protein KefB			EM595_RS01740	gene_3174
cluster2495	YheV family putative metal-binding protein			EM595_RS01745	gene_3173
cluster2496	FKBP-type peptidyl-prolyl cis-trans isomerase SlyD			EM595_RS01750	gene_3172
cluster2497	SlyX family protein			EM595_RS01755	gene_3171
cluster2498	FKBP-type peptidyl-prolyl cis-trans isomerase FkpA			EM595_RS01760	gene_3170
cluster2499	Transcriptional regulator DauR			EM595_RS01765	gene_3169
cluster25	peptidoglycan glycosyltransferase FtsI			EM595_RS14165;EM595_RS03590	gene_2794;gene_626
cluster250	DUF393 domain-containing protein			EM595_RS06105	gene_2282
cluster2500	sulfurtransferase complex subunit TusD			EM595_RS01770	gene_3168
cluster2501	Intracellular sulfur oxidation protein DsrF			EM595_RS01775	gene_3167
cluster2502	hypothetical protein			EM595_RS00190	gene_3483
cluster2503	sulfurtransferase complex subunit TusB			EM595_RS01780	gene_3166
cluster2504	30S ribosomal protein S12			EM595_RS01785	gene_3165
cluster2505	30S ribosomal protein S7			EM595_RS01790	gene_3164
cluster2506	elongation factor G			EM595_RS01795	gene_3163
cluster2507	bacterioferritin-associated ferredoxin			EM595_RS20530	gene_3161
cluster2508	bacterioferritin			EM595_RS01810	gene_3160
cluster2509	Type 4 prepilin-like proteins leader peptide-processing enzyme			EM595_RS01815	gene_3159
cluster251	H-NS histone family protein			EM595_RS06110	gene_2281
cluster2510	30S ribosomal protein S10			EM595_RS01820	gene_3158
cluster2511	50S ribosomal protein L3			EM595_RS01825	gene_3157
cluster2512	uracil-xanthine permease			EM595_RS00195	gene_3482
cluster2513	50S ribosomal protein L4			EM595_RS01830	gene_3156
cluster2514	50S ribosomal protein L23			EM595_RS01835	gene_3155
cluster2515	50S ribosomal protein L2			EM595_RS01840	gene_3154
cluster2516	30S ribosomal protein S19			EM595_RS01845	gene_3153
cluster2517	50S ribosomal protein L22			EM595_RS01850	gene_3152
cluster2518	30S ribosomal protein S3			EM595_RS01855	gene_3151
cluster2519	50S ribosomal protein L16			EM595_RS01860	gene_3150
cluster252	putative ABC transporter ATP-binding protein YbiT			EM595_RS06115	gene_2280
cluster2520	50S ribosomal protein L29			EM595_RS01865	gene_3149
cluster2521	30S ribosomal protein S17			EM595_RS01870	gene_3148
cluster2522	50S ribosomal protein L14			EM595_RS01875	gene_3147
cluster2523	ATP-dependent DNA helicase RecG			EM595_RS00200	gene_3481
cluster2524	50S ribosomal protein L24			EM595_RS01880	gene_3146
cluster2525	50S ribosomal protein L5			EM595_RS01885	gene_3145
cluster2526	30S ribosomal protein S14			EM595_RS01890	gene_3144
cluster2527	30S ribosomal protein S8			EM595_RS01895	gene_3143
cluster2528	50S ribosomal protein L6			EM595_RS01900	gene_3142
cluster2529	50S ribosomal protein L18			EM595_RS01905	gene_3141
cluster253	hypothetical protein			EM595_RS06120	gene_1296
cluster2530	30S ribosomal protein S5			EM595_RS01910	gene_3140
cluster2531	50S ribosomal protein L30			EM595_RS01915	gene_3139
cluster2532	50S ribosomal protein L15			EM595_RS01920	gene_3138
cluster2533	preprotein translocase subunit SecY			EM595_RS01925	gene_3137
cluster2534	tRNA (guanosine(18)-2'-O)-methyltransferase TrmH			EM595_RS00205	gene_3480
cluster2535	30S ribosomal protein S13			EM595_RS01930	gene_3135
cluster2536	30S ribosomal protein S11			EM595_RS01935	gene_3134
cluster2537	30S ribosomal protein S4			EM595_RS01940	gene_3133
cluster2538	DNA-directed RNA polymerase subunit alpha			EM595_RS01945	gene_3132
cluster2539	50S ribosomal protein L17			EM595_RS01950	gene_3131
cluster254	molybdopterin-synthase adenylyltransferase MoeB			EM595_RS06125	gene_2278
cluster2540	DUF1992 domain-containing protein			EM595_RS01955	gene_3130
cluster2541	ribosome alternative rescue factor ArfA			EM595_RS01960	gene_3129
cluster2542	large-conductance mechanosensitive channel protein MscL			EM595_RS01965	gene_3128
cluster2543	Trk system potassium uptake protein TrkA			EM595_RS01970	gene_3127
cluster2544	bifunctional GTP diphosphokinase/guanosine-3',5'-bis pyrophosphate 3'-pyrophosphohydrolase			EM595_RS00210	gene_3479
cluster2545	16S rRNA (cytosine(967)-C(5))-methyltransferase RsmB			EM595_RS01975	gene_3126
cluster2546	methionyl-tRNA formyltransferase			EM595_RS01980	gene_3125
cluster2547	peptide deformylase			EM595_RS01985	gene_3124
cluster2548	DNA-protecting protein DprA			EM595_RS01990	gene_3123
cluster2549	DUF494 domain-containing protein			EM595_RS01995	gene_3122
cluster255	molybdopterin molybdotransferase MoeA			EM595_RS06130	gene_2277
cluster2550	topoisomerase DNA-binding C4 zinc finger domain-containing protein			EM595_RS20540	gene_3121
cluster2551	L-threonylcarbamoyladenylate synthase type 1 TsaC			EM595_RS02000	gene_3120
cluster2552	Shikimate dehydrogenase (NADP(+))			EM595_RS02005	gene_3119
cluster2553	DUF1488 domain-containing protein			EM595_RS02010	gene_3118
cluster2554	gamma carbonic anhydrase family protein			EM595_RS02015	gene_3117
cluster2555	ATPase RavA stimulator ViaA			EM595_RS00020	gene_3518
cluster2556	DNA-directed RNA polymerase subunit omega			EM595_RS00215	gene_3478
cluster2557	amino acid ABC transporter ATP-binding protein			EM595_RS02060	gene_3108
cluster2558	Inner membrane amino-acid ABC transporter permease protein YhdY			EM595_RS02065	gene_3107
cluster2559	putative glutamine ABC transporter permease protein GlnM			EM595_RS02070	gene_3106
cluster256	isoaspartyl peptidase/L-asparaginase			EM595_RS06135	gene_2276
cluster2560	Putative amino-acid ABC transporter-binding protein YhdW			EM595_RS02075	gene_3105
cluster2561	Lipid A biosynthesis palmitoleoyltransferase			EM595_RS02080	gene_3104
cluster2562	DNA-binding transcriptional regulator Fis			EM595_RS02085	gene_3103
cluster2563	putative tRNA-dihydrouridine synthase			EM595_RS02090	gene_3102
cluster2564	carbonic anhydrase family protein			EM595_RS02095	gene_3101
cluster2565	50S ribosomal protein L11 methyltransferase			EM595_RS02100	gene_3100
cluster2566	guanylate kinase			EM595_RS00220	gene_3477
cluster2567	sodium/pantothenate symporter			EM595_RS02105	gene_3099
cluster2568	putative membrane protein YhdT			EM595_RS02110	gene_3098
cluster2569	acetyl-CoA carboxylase biotin carboxylase subunit			EM595_RS02115	gene_3097
cluster257	glutathione ABC transporter ATP-binding protein GsiA			EM595_RS06140	gene_2275
cluster2570	Biotin carboxyl carrier protein of acetyl-CoA carboxylase			EM595_RS02120	gene_3096
cluster2571	type II 3-dehydroquinate dehydratase			EM595_RS02125	gene_3095
cluster2572	protein-methionine-sulfoxide reductase heme-binding subunit MsrQ			EM595_RS02130	gene_3094
cluster2573	protein-methionine-sulfoxide reductase catalytic subunit MsrP			EM595_RS02135	gene_3093
cluster2574	RNase E specificity factor CsrD			EM595_RS02140	gene_3092
cluster2575	rod shape-determining protein MreB			EM595_RS02145	gene_3091
cluster2576	Cell shape-determining protein MreC			EM595_RS02150	gene_3090
cluster2577	rod shape-determining protein MreD			EM595_RS02155	gene_3089
cluster2578	septum formation inhibitor Maf			EM595_RS02160	gene_3088
cluster2579	ribonuclease G			EM595_RS02165	gene_3087
cluster258	glutathione ABC transporter substrate-binding protein GsiB			EM595_RS06145	gene_2274
cluster2580	AsmA2 domain-containing protein YhdP			EM595_RS02170	gene_3086
cluster2581	metalloprotease TldD			EM595_RS02175	gene_3085
cluster2582	HTH-type transcriptional activator AaeR			EM595_RS02180	gene_3084
cluster2583	AaeX family protein			EM595_RS02185	gene_3083
cluster2584	p-hydroxybenzoic acid efflux pump subunit AaeA			EM595_RS02190	gene_3082
cluster2585	p-hydroxybenzoic acid efflux pump subunit AaeB			EM595_RS02195	gene_3081
cluster2586	NAD-dependent succinate-semialdehyde dehydrogenase			EM595_RS02200	gene_3080
cluster2587	hypothetical protein			EM595_RS02205	gene_3079
cluster2588	peroxide/acid stress response protein YhcN			EM595_RS02210	gene_3078
cluster2589	peroxide/acid stress response protein YhcN			EM595_RS02215	gene_3077
cluster259	Ribose import permease protein RbsC			EM595_RS00060	gene_3510
cluster2590	transcriptional regulator ArgR			EM595_RS02225	gene_3075
cluster2591	malate dehydrogenase			EM595_RS02230	gene_3074
cluster2592	outer membrane-stress sensor serine endopeptidase DegS			EM595_RS02235	gene_3073
cluster2593	Periplasmic pH-dependent serine endoprotease DegQ			EM595_RS02240	gene_3072
cluster2594	Inner membrane protein YhcB			EM595_RS02245	gene_3071
cluster2595	cell division protein ZapE			EM595_RS02250	gene_3070
cluster2596	50S ribosomal protein L13			EM595_RS02255	gene_3069
cluster2597	30S ribosomal protein S9			EM595_RS02260	gene_3068
cluster2598	stringent starvation protein A			EM595_RS02265	gene_3067
cluster2599	ClpXP protease specificity-enhancing factor			EM595_RS02270	gene_3066
cluster26	glycogen debranching protein GlgX			EM595_RS01445;EM595_RS15900	gene_234;gene_3233
cluster260	Hydrogen peroxide-inducible genes activator			EM595_RS00615	gene_3395
cluster2600	Glutamate synthase [NADPH] small chain			EM595_RS02275	gene_3065
cluster2601	Glutamate synthase [NADPH] large chain			EM595_RS02280	gene_3064
cluster2602	aerobic respiration two-component sensor histidine kinase ArcB			EM595_RS02285	gene_3063
cluster2603	monofunctional biosynthetic peptidoglycan transglycosylase			EM595_RS02290	gene_3062
cluster2604	PTS phosphocarrier protein NPr			EM595_RS02295	gene_3061
cluster2605	RNase adapter protein RapZ			EM595_RS02300	gene_3060
cluster2606	PTS IIA-like nitrogen regulatory protein PtsN			EM595_RS02305	gene_3059
cluster2607	Putative tartrate transporter			EM595_RS00240	gene_3473
cluster2608	ribosome hibernation promoting factor			EM595_RS02310	gene_3058
cluster2609	RNA polymerase factor sigma-54			EM595_RS02315	gene_3057
cluster261	Glutathione transport system permease protein GsiC			EM595_RS06150	gene_2273
cluster2610	Lipopolysaccharide export system ATP-binding protein LptB			EM595_RS02320	gene_3056
cluster2611	lipopolysaccharide ABC transporter substrate-binding protein LptA			EM595_RS02325	gene_3055
cluster2612	LPS export ABC transporter periplasmic protein LptC			EM595_RS02330	gene_3054
cluster2613	3-deoxy-D-manno-octulosonate 8-phosphate phosphatase KdsC			EM595_RS02335	gene_3053
cluster2614	arabinose-5-phosphate isomerase KdsD			EM595_RS02340	gene_3052
cluster2615	Inner membrane protein YrbG			EM595_RS02345	gene_3051
cluster2616	phospholipid ABC transporter ATP-binding protein MlaF			EM595_RS02350	gene_3050
cluster2617	lipid asymmetry maintenance ABC transporter permease subunit MlaE			EM595_RS02355	gene_3049
cluster2618	Lipopolysaccharide biosynthesis protein WzxC			EM595_RS00245	gene_3472
cluster2619	putative phospholipid ABC transporter-binding protein MlaD			EM595_RS02360	gene_3048
cluster262	Glutathione transport system permease protein GsiD			EM595_RS06155	gene_2272
cluster2620	putative phospholipid-binding protein MlaC			EM595_RS02365	gene_3047
cluster2621	putative phospholipid ABC transporter-binding protein MlaB			EM595_RS02370	gene_3046
cluster2622	BolA family iron metabolism protein IbaG			EM595_RS02375	gene_3045
cluster2623	UDP-N-acetylglucosamine 1-carboxyvinyltransferase			EM595_RS02380	gene_3044
cluster2624	helix-turn-helix domain-containing protein			EM595_RS02385	gene_3043
cluster2625	octaprenyl diphosphate synthase			EM595_RS02390	gene_3042
cluster2626	50S ribosomal protein L21			EM595_RS02395	gene_3041
cluster2627	50S ribosomal protein L27			EM595_RS02400	gene_3040
cluster2628	Obg family GTPase CgtA			EM595_RS02405	gene_3039
cluster2629	hypothetical protein			EM595_RS00250	gene_3471
cluster263	DUF4385 domain-containing protein			EM595_RS06160	gene_2271
cluster2630	1,4-dihydroxy-2-naphthoyl-CoA hydrolase			EM595_RS02410	gene_3038
cluster2631	2,3-dihydro-2,3-dihydroxybenzoate dehydrogenase			EM595_RS02415	gene_3037
cluster2632	Enterobactin synthase component B			EM595_RS02420	gene_3036
cluster2633	(2,3-dihydroxybenzoyl)adenylate synthase			EM595_RS02425	gene_3035
cluster2634	Isochorismate synthase EntC			EM595_RS02430	gene_3034
cluster2635	Fe2+-enterobactin ABC transporter substrate-binding protein			EM595_RS02435	gene_3033
cluster2636	enterobactin transporter EntS			EM595_RS02440	gene_3032
cluster2637	Ferric enterobactin transport system permease protein FepD			EM595_RS02445	gene_3031
cluster2638	Ferric enterobactin transport system permease protein FepG			EM595_RS02450	gene_3030
cluster2639	Ferric enterobactin transport ATP-binding protein FepC			EM595_RS02455	gene_3029
cluster264	30S ribosomal protein S12 methylthiotransferase RimO			EM595_RS06165	gene_2270
cluster2640	D-threo-3-hydroxyaspartate dehydratase			EM595_RS00255	gene_3470
cluster2641	Enterobactin synthase component F			EM595_RS02460	gene_3028
cluster2642	Enterobactin biosynthesis protein YbdZ			EM595_RS02465	gene_3027
cluster2643	enterochelin esterase			EM595_RS02470	gene_3026
cluster2644	serine-type D-Ala-D-Ala carboxypeptidase			EM595_RS02480	gene_3024
cluster2645	transcription elongation factor GreA			EM595_RS02485	gene_3022
cluster2646	ribosome assembly RNA-binding protein YhbY			EM595_RS02490	gene_3021
cluster2647	23S rRNA (uridine(2552)-2'-O)-methyltransferase RlmE			EM595_RS02495	gene_3020
cluster2648	ATP-dependent zinc metalloprotease FtsH			EM595_RS02500	gene_3019
cluster2649	dihydropteroate synthase			EM595_RS02505	gene_3018
cluster265	PQQ-dependent sugar dehydrogenase			EM595_RS06170	gene_2269
cluster2650	hypothetical protein			EM595_RS00260	gene_3469
cluster2651	phosphoglucosamine mutase			EM595_RS02510	gene_3017
cluster2652	Protein-export membrane protein SecG			EM595_RS02515	gene_3016
cluster2653	ribosome maturation factor RimP			EM595_RS02530	gene_3013
cluster2654	transcription termination/antitermination protein NusA			EM595_RS02535	gene_3012
cluster2655	translation initiation factor IF-2			EM595_RS02540	gene_3011
cluster2656	30S ribosome-binding factor RbfA			EM595_RS02545	gene_3010
cluster2657	tRNA pseudouridine(55) synthase TruB			EM595_RS02550	gene_3009
cluster2658	30S ribosomal protein S15			EM595_RS02555	gene_3008
cluster2659	polyribonucleotide nucleotidyltransferase			EM595_RS02560	gene_3007
cluster266	HAD-IB family hydrolase			EM595_RS06175	gene_2268
cluster2660	lipoprotein NlpI			EM595_RS02565	gene_3006
cluster2661	ATPase RavA			EM595_RS00025	gene_3517
cluster2662	hypothetical protein			EM595_RS00265	gene_3465
cluster2663	DEAD/DEAH family ATP-dependent RNA helicase			EM595_RS02570	gene_3005
cluster2664	luciferase-like monooxygenase			EM595_RS02575	gene_3004
cluster2665	Carbonic anhydrase 2			EM595_RS02580	gene_3003
cluster2666	SulP family inorganic anion transporter			EM595_RS02585	gene_3002
cluster2667	sensor domain-containing diguanylate cyclase			EM595_RS02590	gene_3001
cluster2668	DUF3574 domain-containing protein			EM595_RS00270	gene_3464
cluster2669	G/U mismatch-specific DNA glycosylase			EM595_RS02620	gene_2979
cluster267	Putative undecaprenyl-diphosphatase YbjG			EM595_RS06185	gene_2266
cluster2670	RNA polymerase sigma factor RpoD			EM595_RS02625	gene_2978
cluster2671	DNA primase			EM595_RS02630	gene_2977
cluster2672	30S ribosomal protein S21			EM595_RS02635	gene_2976
cluster2673	tRNA (adenosine(37)-N6)-threonylcarbamoyltransferase complex transferase subunit TsaD			EM595_RS02640	gene_2975
cluster2674	glycerol-3-phosphate 1-O-acyltransferase PlsY			EM595_RS02645	gene_2974
cluster2675	bifunctional dihydroneopterin aldolase/7,8-dihydroneopterin epimerase			EM595_RS02650	gene_2973
cluster2676	undecaprenyl-diphosphate phosphatase			EM595_RS02655	gene_2972
cluster2677	multifunctional CCA addition/repair protein			EM595_RS02660	gene_2971
cluster2678	SH3 domain-containing protein			EM595_RS02665	gene_2970
cluster2679	inorganic triphosphatase			EM595_RS02670	gene_2969
cluster268	aspartate:alanine antiporter			EM595_RS06190	gene_2265
cluster2680	bifunctional [glutamate--ammonia ligase]-adenylyl-L-tyrosine phosphorylase/[glutamate--ammonia-ligase] adenylyltransferase			EM595_RS02675	gene_2968
cluster2681	bifunctional D-glycero-beta-D-manno-heptose-7-phosphate kinase/D-glycero-beta-D-manno-heptose 1-phosphate adenylyltransferase HldE			EM595_RS02680	gene_2967
cluster2682	accessory factor UbiK family protein			EM595_RS02685	gene_2966
cluster2683	3,4-dihydroxy-2-butanone-4-phosphate synthase			EM595_RS02690	gene_2965
cluster2684	hypothetical protein			EM595_RS02695	gene_2964
cluster2685	zinc transporter ZupT			EM595_RS02700	gene_2963
cluster2686	4,5-DOPA dioxygenase extradiol			EM595_RS02705	gene_2962
cluster2687	glutathionylspermidine synthase family protein			EM595_RS02710	gene_2961
cluster2688	DUF1190 family protein			EM595_RS02715	gene_2960
cluster2689	ribonuclease PH			EM595_RS00280	gene_3462
cluster269	Inner membrane protein YbjM			EM595_RS06200	gene_2264
cluster2690	outer membrane channel protein TolC			EM595_RS02720	gene_2959
cluster2691	ADP-ribose pyrophosphatase			EM595_RS02725	gene_2958
cluster2692	DUF1249 family protein			EM595_RS02730	gene_2957
cluster2693	3',5'-cyclic adenosine monophosphate phosphodiesterase CpdA			EM595_RS02735	gene_2956
cluster2694	hypothetical protein			EM595_RS02740	gene_2955
cluster2695	DNA topoisomerase IV subunit B			EM595_RS02745	gene_2954
cluster2696	Photosystem I assembly protein Ycf3			EM595_RS02750	gene_2953
cluster2697	HTH-type transcriptional regulator DmlR			EM595_RS02755	gene_2952
cluster2698	hypothetical protein			EM595_RS02760	gene_2951
cluster2699	Outer membrane protein A			EM595_RS02765	gene_2950
cluster27	maltodextrin phosphorylase			EM595_RS01460;EM595_RS01490	gene_3224;gene_3230
cluster270	Soluble pyridine nucleotide transhydrogenase			EM595_RS00620	gene_3394
cluster2700	orotate phosphoribosyltransferase			EM595_RS00285	gene_3461
cluster2701	Ig-like domain repeat protein			EM595_RS02770	gene_2949
cluster2702	antibiotic biosynthesis monooxygenase			EM595_RS02775	gene_2948
cluster2703	NAD(P)H-dependent oxidoreductase			EM595_RS02780	gene_2947
cluster2704	transporter substrate-binding domain-containing protein			EM595_RS02785	gene_2946
cluster2705	DNA topoisomerase IV subunit A			EM595_RS02790	gene_2945
cluster2706	1-acyl-sn-glycerol-3-phosphate acyltransferase			EM595_RS02795	gene_2944
cluster2707	cell division protein FtsP			EM595_RS02800	gene_2943
cluster2708	2,5-diketo-D-gluconic acid reductase A			EM595_RS02805	gene_2942
cluster2709	RCS-specific HTH-type transcriptional activator RclR			EM595_RS02810	gene_2941
cluster271	GrxA family glutaredoxin			EM595_RS06205	gene_2263
cluster2710	DNA-binding transcriptional activator EvgA			EM595_RS02815	gene_2940
cluster2711	nucleoid occlusion factor SlmA			EM595_RS00290	gene_3460
cluster2712	Type-1 fimbrial protein, A chain			EM595_RS02820	gene_2939
cluster2713	fimbria/pilus periplasmic chaperone			EM595_RS02825	gene_2938
cluster2714	fimbrial biogenesis outer membrane usher protein			EM595_RS02830	gene_2937
cluster2715	Type-1 fimbrial protein, A chain			EM595_RS02835	gene_2936
cluster2716	F17a-G fimbrial adhesin			EM595_RS02840	gene_2935
cluster2717	Inner membrane protein YghB			EM595_RS02845	gene_2934
cluster2718	Cystathionine beta-lyase MetC			EM595_RS02850	gene_2933
cluster2719	C4-dicarboxylate TRAP transporter large permease protein DctM			EM595_RS02855	gene_2932
cluster272	hypothetical protein			EM595_RS06210	gene_2262
cluster2720	TRAP transporter small permease			EM595_RS02860	gene_2931
cluster2721	TRAP transporter substrate-binding protein			EM595_RS02865	gene_2930
cluster2722	Deoxyuridine 5'-triphosphate nucleotidohydrolase			EM595_RS00295	gene_3459
cluster2723	tol-pal system-associated acyl-CoA thioesterase			EM595_RS02870	gene_2929
cluster2724	TonB system transport protein ExbD			EM595_RS02875	gene_2928
cluster2725	2-iminobutanoate/2-iminopropanoate deaminase			EM595_RS02880	gene_2927
cluster2726	aspartate carbamoyltransferase regulatory subunit			EM595_RS02885	gene_2926
cluster2727	Aspartate carbamoyltransferase catalytic subunit			EM595_RS02890	gene_2925
cluster2728	Ornithine carbamoyltransferase subunit I			EM595_RS02895	gene_2924
cluster2729	Regulator of ribonuclease activity B			EM595_RS02900	gene_2923
cluster273	oxygen-insensitive NADPH nitroreductase			EM595_RS06215	gene_2261
cluster2730	hypothetical protein			EM595_RS02905	gene_2922
cluster2731	GNAT family N-acetyltransferase			EM595_RS02915	gene_2921
cluster2732	bifunctional phosphopantothenoylcysteine decarboxylase/phosphopantothenate--cysteine ligase CoaBC			EM595_RS00300	gene_3458
cluster2733	valine--tRNA ligase			EM595_RS02920	gene_2920
cluster2734	DNA polymerase III subunit chi			EM595_RS02925	gene_2919
cluster2735	Cytosol aminopeptidase			EM595_RS02930	gene_2918
cluster2736	Lipopolysaccharide export system permease protein LptF			EM595_RS02935	gene_2917
cluster2737	Lipopolysaccharide export system permease protein LptG			EM595_RS02940	gene_2916
cluster2738	DUF445 domain-containing protein			EM595_RS02945	gene_2915
cluster2739	gluconate 2-dehydrogenase subunit 3 family protein			EM595_RS02950	gene_2914
cluster274	30S ribosomal protein S6--L-glutamate ligase			EM595_RS06220	gene_2260
cluster2740	Gluconate 2-dehydrogenase cytochrome c subunit			EM595_RS02960	gene_2912
cluster2741	DUF2501 domain-containing protein			EM595_RS02965	gene_2911
cluster2742	DNA repair protein RadC			EM595_RS00305	gene_3457
cluster2743	DUF2382 domain-containing protein			EM595_RS02970	gene_2910
cluster2744	integrase arm-type DNA-binding domain-containing protein			EM595_RS02985	gene_1844
cluster2745	50S ribosomal protein L28			EM595_RS00310	gene_3456
cluster2746	LacI family DNA-binding transcriptional regulator			EM595_RS03030	gene_2907
cluster2747	ROK family protein			EM595_RS03035	gene_2906
cluster2748	PTS system N,N'-diacetylchitobiose-specific EIIA component			EM595_RS03040	gene_2905
cluster2749	PTS sugar transporter subunit IIC			EM595_RS03045	gene_2904
cluster275	YbjN domain-containing protein			EM595_RS06225	gene_2259
cluster2750	PTS system oligo-beta-mannoside-specific EIIB component			EM595_RS03050	gene_2903
cluster2751	PTS sugar transporter subunit IIC			EM595_RS03055	gene_2902
cluster2752	carbohydrate porin			EM595_RS03060	gene_2901
cluster2753	hypothetical protein			EM595_RS03065	gene_2900
cluster2754	glycoside hydrolase family 1 protein			EM595_RS03070	gene_2899
cluster2755	mannose-6-phosphate isomerase, class I			EM595_RS03075	gene_2898
cluster2756	Low affinity potassium transport system protein kup			EM595_RS00030	gene_3516
cluster2757	50S ribosomal protein L33			EM595_RS00315	gene_3455
cluster2758	ATP-dependent DNA helicase Rep			EM595_RS03080	gene_2897
cluster2759	GNAT family N-acetyltransferase			EM595_RS03085	gene_2896
cluster276	spermidine/putrescine ABC transporter substrate-binding protein PotF			EM595_RS06230	gene_2258
cluster2760	phosphatidylglycerol--membrane-oligosaccharide glycerophosphotransferase			EM595_RS03090	gene_2895
cluster2761	cupin domain-containing protein			EM595_RS03095	gene_2894
cluster2762	tautomerase family protein			EM595_RS03100	gene_2893
cluster2763	HTH-type transcriptional regulator PgrR			EM595_RS03105	gene_2892
cluster2764	histidine phosphatase family protein			EM595_RS03110	gene_2891
cluster2765	LacI family DNA-binding transcriptional regulator			EM595_RS03115	gene_2890
cluster2766	DUF1792 domain-containing protein			EM595_RS03120	gene_2889
cluster2767	Cys-tRNA(Pro)/Cys-tRNA(Cys) deacylase YbaK			EM595_RS03125	gene_2888
cluster2768	bifunctional DNA-formamidopyrimidine glycosylase/DNA-(apurinic or apyrimidinic site) lyase			EM595_RS00320	gene_3454
cluster2769	Ferric iron reductase protein FhuF			EM595_RS03130	gene_2887
cluster277	Spermidine/putrescine import ATP-binding protein PotA			EM595_RS06235	gene_2257
cluster2770	GGDEF domain-containing protein			EM595_RS03135	gene_2886
cluster2771	DUF1435 domain-containing protein			EM595_RS03140	gene_2885
cluster2772	16S rRNA (guanine(1207)-N(2))-methyltransferase RsmC			EM595_RS03160	gene_2881
cluster2773	DNA polymerase III subunit psi			EM595_RS03165	gene_2880
cluster2774	ribosomal protein S18-alanine N-acetyltransferase			EM595_RS03170	gene_2879
cluster2775	Pyrimidine 5'-nucleotidase YjjG			EM595_RS03175	gene_2878
cluster2776	Peptide chain release factor RF3			EM595_RS03180	gene_2877
cluster2777	Osmotically-inducible protein Y			EM595_RS03185	gene_2876
cluster2778	DUF1328 domain-containing protein			EM595_RS20565	gene_2875
cluster2779	pantetheine-phosphate adenylyltransferase			EM595_RS00325	gene_3453
cluster278	Putrescine transport system permease protein PotH			EM595_RS06240	gene_2256
cluster2780	stress-response protein			EM595_RS03190	gene_2874
cluster2781	putative metal-dependent hydrolase YjjV			EM595_RS03195	gene_2873
cluster2782	deoxyribose-phosphate aldolase			EM595_RS03200	gene_2872
cluster2783	thymidine phosphorylase			EM595_RS03205	gene_2871
cluster2784	phosphopentomutase			EM595_RS03210	gene_2870
cluster2785	Purine nucleoside phosphorylase DeoD-type			EM595_RS03215	gene_2869
cluster2786	YtjB family periplasmic protein			EM595_RS03220	gene_2868
cluster2787	phosphoserine phosphatase			EM595_RS03225	gene_2867
cluster2788	DNA repair protein RadA			EM595_RS03230	gene_2866
cluster2789	multifunctional transcriptional regulator/nicotinamide-nucleotide adenylyltransferase/ribosylnicotinamide kinase NadR			EM595_RS03235	gene_2865
cluster279	Inner membrane ABC transporter permease protein YdcV			EM595_RS06245	gene_2255
cluster2790	glycosyltransferase family 2 protein			EM595_RS00330	gene_3452
cluster2791	zinc-binding alcohol dehydrogenase family protein			EM595_RS03240	gene_2864
cluster2792	HTH-type transcriptional regulator DmlR			EM595_RS03245	gene_2863
cluster2793	energy-dependent translational throttle protein EttA			EM595_RS03250	gene_2862
cluster2794	DNA-binding transcriptional repressor DeoR			EM595_RS03255	gene_2861
[truncated: 1,535 more rows]

## Sheet: plasmids
Supplementary Table 3. Comparasion between between genes EM595 and A4 plasmids
	Genes present in pA401 only
	Genes present in EM595 only
	Genes present in both plasmids
EM595 plasmid1		pA401 plasmid A4
ProtID	Name	ProtID	Name
WP_034458338.1	MULTISPECIES: antibiotic biosynthesis monooxygenase	WP_034458338.1	antibiotic biosynthesis monooxygenase
WP_034458343.1	MULTISPECIES: LysR family transcriptional regulator	WP_034458343.1	LysR family transcriptional regulator
WP_067435608.1	TerC/Alx family metal homeostasis membrane protein	WP_067435608.1	TerC/Alx family metal homeostasis membrane protein
WP_067435611.1	TerD family protein	WP_067435611.1	TerD family protein
WP_067435614.1	TerD family protein	WP_067435614.1	TerD family protein
WP_067435617.1	VWA domain-containing protein	WP_067435617.1	VWA domain-containing protein
WP_067435620.1	tryptophan-rich sensory protein	WP_067435620.1	tryptophan-rich sensory protein
WP_067435623.1	aldo/keto reductase	WP_067435623.1	aldo/keto reductase
WP_067435626.1	dihydrodipicolinate synthase family protein	WP_067435626.1	dihydrodipicolinate synthase family protein
WP_067435629.1	phospholipase	WP_067435629.1	phospholipase
WP_067435632.1	LysR family transcriptional regulator	WP_067435632.1	LysR family transcriptional regulator
WP_067435635.1	MBL fold metallo-hydrolase	WP_067435635.1	MBL fold metallo-hydrolase
WP_067435638.1	hypothetical protein
WP_067435641.1	LD-carboxypeptidase	WP_067435641.1	LD-carboxypeptidase
		WP_067435644.1	Vat family streptogramin A O-acetyltransferase
WP_067435647.1	hypothetical protein
WP_067435650.1	substrate-binding domain-containing protein	WP_067435650.1	substrate-binding domain-containing protein
WP_067435653.1	hypothetical protein
WP_067435656.1	hypothetical protein
WP_067435659.1	hypothetical protein
WP_067435662.1	hypothetical protein
WP_067435665.1	NAD(P)-binding protein	WP_067435665.1	NAD(P)-binding protein
WP_067435668.1	c-type cytochrome	WP_067435668.1	c-type cytochrome
WP_067435671.1	DUF1479 domain-containing protein	WP_067435671.1	DUF1479 domain-containing protein
WP_067435674.1	DeoR/GlpR transcriptional regulator	WP_067435674.1	DeoR/GlpR transcriptional regulator
WP_067435678.1	GGDEF and EAL domain-containing protein	WP_067435678.1	GGDEF and EAL domain-containing protein
WP_067435681.1	GGDEF domain-containing protein	WP_067435681.1	GGDEF domain-containing protein
WP_067435685.1	DsrE family protein	WP_067435685.1	DsrE family protein
WP_067435691.1	NAD(P)-binding domain-containing protein	WP_067435691.1	NAD(P)-binding domain-containing protein
WP_067435694.1	NAD(P)-binding domain-containing protein	WP_067435694.1	NAD(P)-binding domain-containing protein
WP_067435696.1	SDR family oxidoreductase	WP_067435696.1	SDR family oxidoreductase
WP_067435698.1	helix-turn-helix transcriptional regulator	WP_067435698.1	helix-turn-helix transcriptional regulator
WP_067435700.1	DUF596 domain-containing protein	WP_067435700.1	DUF596 domain-containing protein
		WP_067435703.1	HTH-type transcriptional regulator TreR
		WP_067435705.1	2.7.1.201~~~treB~~~PTS trehalose transporter subunit IIBC
		WP_067435707.1	3.2.1.93~~~treC~~~alpha,alpha-phosphotrehalase
WP_067435710.1	glycosyl transferase family 2	WP_067435710.1	glycosyl transferase family 2
WP_067435712.1	glycosyltransferase family 2 protein	WP_067435712.1	glycosyltransferase family 2 protein
WP_067435714.1	radical SAM protein	WP_067435714.1	radical SAM protein
WP_067435717.1	hypothetical protein
WP_067435719.1	hypothetical protein
WP_067435723.1	glutathione S-transferase	WP_067435723.1	glutathione S-transferase
WP_067435726.1	PAS domain-containing methyl-accepting chemotaxis protein	WP_067435726.1	PAS domain-containing methyl-accepting chemotaxis protein
WP_067435728.1	excinuclease ABC subunit UvrA	WP_067435728.1	excinuclease ABC subunit UvrA
WP_067435731.1	porin family protein	WP_067435731.1	porin family protein
WP_067435734.1	heme-binding protein	WP_067435734.1	heme-binding protein
WP_067435737.1	response regulator transcription factor	WP_067435737.1	response regulator transcription factor
WP_067435739.1	sensor histidine kinase	WP_067435739.1	sensor histidine kinase
		WP_067435742.1	2.7.1.201~~~treB~~~PTS trehalose transporter subunit IIBC
WP_067435748.1	ABC transporter permease	WP_067435748.1	ABC transporter permease
WP_067435750.1	ABC transporter permease	WP_067435750.1	ABC transporter permease
WP_067435753.1	ABC transporter ATP-binding protein	WP_067435753.1	ABC transporter ATP-binding protein
WP_067435756.1	ATP-binding cassette domain-containing protein	WP_067435756.1	ATP-binding cassette domain-containing protein
		WP_067435765.1	2.6.1.87~~~arnB~~~UDP-4-amino-4-deoxy-L-arabinose aminotransferase
		WP_067435767.1	2.4.2.53~~~arnC~~~undecaprenyl-phosphate 4-deoxy-4-formamido-L-arabinose transferase
		WP_067435769.1	1.1.1.305~~~arnA~~~bifunctional UDP-4-amino-4-deoxy-L-arabinose formyltransferase/UDP-glucuronic acid oxidase ArnA
WP_067435771.1	4-deoxy-4-formamido-L-arabinose-phosphoundecaprenol deformylase	WP_067435771.1	3.5.1.n3~~~~~~4-deoxy-4-formamido-L-arabinose- phosphoundecaprenol deformylase
		WP_067435774.1	2.4.2.43~~~arnT~~~lipid IV(A) 4-amino-4-deoxy-L-arabinosyltransferase
WP_067435777.1	EamA family transporter	WP_067435777.1	EamA family transporter
WP_067435780.1	4-amino-4-deoxy-L-arabinose-phospho-UDP flippase	WP_067435780.1	4-amino-4-deoxy-L-arabinose-phospho-UDP flippase
WP_067435785.1	TonB-dependent siderophore receptor	WP_067435785.1	TonB-dependent siderophore receptor
WP_067435787.1	MurR/RpiR family transcriptional regulator	WP_067435787.1	MurR/RpiR family transcriptional regulator
WP_067435802.1	ABC transporter ATP-binding protein	WP_067435802.1	ABC transporter ATP-binding protein
WP_067435807.1	LysR family transcriptional regulator	WP_067435807.1	LysR family transcriptional regulator
		WP_067435811.1	4.1.1.5~~~budA~~~acetolactate decarboxylase
		WP_067435815.1	2.2.1.6~~~alsS~~~acetolactate synthase AlsS
WP_067435817.1	(S)-acetoin forming diacetyl reductase	WP_067435817.1	1.1.1.304~~~~~~(S)-acetoin forming diacetyl reductase
WP_067435820.1	helix-turn-helix transcriptional regulator	WP_067435820.1	helix-turn-helix transcriptional regulator
WP_067435823.1	alkene reductase	WP_067435823.1	alkene reductase
WP_067435826.1	diguanylate phosphodiesterase	WP_067435826.1	diguanylate phosphodiesterase
WP_067435830.1	glycoside hydrolase	WP_067435830.1	glycoside hydrolase
WP_067435833.1	hypothetical protein
WP_067435836.1	helix-turn-helix transcriptional regulator	WP_067435836.1	helix-turn-helix transcriptional regulator
WP_067435839.1	SDR family oxidoreductase	WP_067435839.1	SDR family oxidoreductase
WP_067435842.1	hypothetical protein
WP_067435845.1	J domain-containing protein	WP_067435845.1	J domain-containing protein
WP_067435853.1	aldose 1-epimerase family protein	WP_067435853.1	aldose 1-epimerase family protein
WP_067435856.1	6-phospho-beta-glucosidase	WP_067435856.1	6-phospho-beta-glucosidase
		WP_067435858.1	PTS cellobiose/arbutin/salicin transporter subunit IIBC
WP_067435864.1	LuxR family transcriptional regulator	WP_067435864.1	LuxR family transcriptional regulator
WP_067435867.1	acyl-homoserine-lactone synthase	WP_067435867.1	acyl-homoserine-lactone synthase
WP_067435869.1	SDR family oxidoreductase	WP_067435869.1	SDR family oxidoreductase
WP_067435872.1	AraC family transcriptional regulator	WP_067435872.1	AraC family transcriptional regulator
WP_067435875.1	AI-2E family transporter	WP_067435875.1	AI-2E family transporter
WP_067435877.1	HPP family protein	WP_067435877.1	HPP family protein
WP_067435880.1	DUF1275 domain-containing protein	WP_067435880.1	DUF1275 domain-containing protein
WP_067435883.1	DUF2132 domain-containing protein	WP_067435883.1	DUF2132 domain-containing protein
WP_067435886.1	amidase	WP_067435886.1	amidase
WP_067435889.1	cytosine permease	WP_067435889.1	cytosine permease
WP_067435892.1	cysteine hydrolase	WP_067435892.1	cysteine hydrolase
WP_067435895.1	DUF1471 domain-containing protein	WP_067435895.1	DUF1471 domain-containing protein
WP_067435900.1	U32 family peptidase	WP_067435900.1	U32 family peptidase
WP_067435903.1	U32 family peptidase	WP_067435903.1	U32 family peptidase
WP_067435906.1	SCP2 sterol-binding domain-containing protein	WP_067435906.1	SCP2 sterol-binding domain-containing protein
WP_067435909.1	tyrosine-type recombinase/integrase	WP_067435909.1	tyrosine-type recombinase/integrase
WP_067435912.1	ABC transporter ATP-binding protein	WP_067435912.1	ABC transporter ATP-binding protein
WP_067435915.1	ABC transporter substrate-binding protein	WP_067435915.1	ABC transporter substrate-binding protein
WP_067435925.1	two-component-system connector protein YcgZ	WP_067435925.1	two-component-system connector protein YcgZ
WP_067435928.1	hypothetical protein
WP_067435930.1	transcriptional regulator	WP_067435930.1	transcriptional regulator
WP_067435933.1	LysR family transcriptional regulator	WP_067435933.1	LysR family transcriptional regulator
WP_067435936.1	MBL fold metallo-hydrolase	WP_067435936.1	MBL fold metallo-hydrolase
WP_067435938.1	hypothetical protein
WP_067435941.1	DUF4440 domain-containing protein	WP_067435941.1	DUF4440 domain-containing protein
WP_067435945.1	SDR family oxidoreductase	WP_067435945.1	SDR family oxidoreductase
WP_067435948.1	EAL domain-containing protein	WP_067435948.1	EAL domain-containing protein
WP_067435950.1	ABC transporter permease	WP_067435950.1	ABC transporter permease
WP_067435953.1	ATP-binding cassette domain-containing protein	WP_067435953.1	ATP-binding cassette domain-containing protein
WP_067435956.1	MetQ/NlpA family ABC transporter substrate-binding protein	WP_067435956.1	ABC transporter substrate-binding protein
WP_067435959.1	isopenicillin N synthase family oxygenase	WP_067435959.1	isopenicillin N synthase family oxygenase
WP_067435962.1	fumarate hydratase	WP_067435962.1	fumarate hydratase
WP_067435964.1	DASS family sodium-coupled anion symporter	WP_067435964.1	DASS family sodium-coupled anion symporter
WP_067435967.1	flavocytochrome c	WP_067435967.1	flavocytochrome c
WP_067435970.1	FAD:protein FMN transferase	WP_067435970.1	FAD:protein FMN transferase
WP_067435973.1	sensor domain-containing diguanylate cyclase	WP_067435973.1	sensor domain-containing diguanylate cyclase
WP_067435976.1	MFS transporter	WP_067435976.1	MFS transporter
WP_067435978.1	substrate-binding domain-containing protein	WP_067435978.1	substrate-binding domain-containing protein
WP_067435981.1	LysR family transcriptional regulator	WP_067435981.1	LysR family transcriptional regulator
WP_067435984.1	ROK family protein	WP_067435984.1	ROK family protein
WP_067435986.1	glycoside hydrolase family 3 C-terminal domain-containing protein	WP_067435986.1	glycoside hydrolase family 3 C-terminal domain-containing protein
WP_067435989.1	AzlC family ABC transporter permease	WP_067435989.1	AzlC family ABC transporter permease
WP_067435994.1	thioredoxin family protein	WP_067435994.1	thioredoxin family protein
WP_067435996.1	GNAT family N-acetyltransferase	WP_067435996.1	GNAT family N-acetyltransferase
WP_067435998.1	SDR family oxidoreductase	WP_067435998.1	SDR family oxidoreductase
WP_067436000.1	glutathione-dependent formaldehyde dehydrogenase	WP_067436000.1	glutathione-dependent formaldehyde dehydrogenase
WP_067436003.1	SRPBCC family protein	WP_067436003.1	SRPBCC family protein
WP_067436008.1	hypothetical protein
WP_067436013.1	hypothetical protein
WP_067436016.1	DUF2254 domain-containing protein	WP_067436016.1	DUF2254 domain-containing protein
		WP_067436019.1	choline BCCT transporter BetT
WP_067436022.1	LysR family transcriptional regulator	WP_067436022.1	LysR family transcriptional regulator
WP_067436027.1	peptidase domain-containing ABC transporter	WP_067436027.1	peptidase domain-containing ABC transporter
WP_067436030.1	hypothetical protein
WP_067436034.1	amino acid permease	WP_067436034.1	amino acid permease
WP_067436037.1	RidA family protein	WP_067436037.1	RidA family protein
WP_067436040.1	cysteine hydrolase	WP_067436040.1	cysteine hydrolase
WP_067436043.1	hypothetical protein
WP_067436046.1	helix-turn-helix domain-containing protein	WP_067436046.1	helix-turn-helix domain-containing protein
WP_067436049.1	MBL fold metallo-hydrolase	WP_067436049.1	MBL fold metallo-hydrolase
WP_067436052.1	isochorismatase family protein	WP_067436052.1	isochorismatase family protein
WP_067436055.1	cytochrome b/b6 domain-containing protein	WP_067436055.1	cytochrome b/b6 domain-containing protein
WP_067436058.1	LysR family transcriptional regulator	WP_067436058.1	LysR family transcriptional regulator
WP_067436061.1	ROK family protein	WP_067436061.1	ROK family protein
WP_067436064.1	MFS transporter	WP_067436064.1	MFS transporter
WP_067436067.1	hypothetical protein
WP_067436070.1	hypothetical protein
WP_067436073.1	M48 family metallopeptidase	WP_067436073.1	M48 family metalloprotease
WP_067436076.1	hypothetical protein
WP_067436079.1	hypothetical protein
WP_067436082.1	SulP family inorganic anion transporter	WP_067436082.1	SulP family inorganic anion transporter
		WP_067436084.1	glutaredoxin-dependent arsenate reductase
WP_067436086.1	BapA prefix-like domain-containing protein	WP_067436086.1	BapA prefix-like domain-containing protein
WP_067436088.1	HNH nuclease family protein	WP_067436088.1	HNH nuclease family protein
WP_067436091.1	hypothetical protein
WP_067436094.1	cupin domain-containing protein	WP_067436094.1	cupin domain-containing protein
WP_067436098.1	SDR family oxidoreductase	WP_067436098.1	SDR family oxidoreductase
WP_067436103.1	LysR family transcriptional regulator	WP_067436103.1	LysR family transcriptional regulator
WP_067436106.1	DMT family transporter	WP_067436106.1	DMT family transporter
WP_067436109.1	catalase family peroxidase	WP_067436109.1	catalase family peroxidase
WP_067436112.1	cytochrome b	WP_067436112.1	cytochrome b
WP_067436115.1	anti-sigma factor	WP_067436115.1	anti-sigma factor
WP_067436118.1	methionine synthase	WP_067436118.1	methionine synthase
WP_067436120.1	DUF1852 domain-containing protein	WP_067436120.1	DUF1852 domain-containing protein
WP_067436123.1	LysE family translocator	WP_067436123.1	LysE family translocator
WP_067436125.1	hypothetical protein
WP_067436131.1	hypothetical protein
WP_067436134.1	hypothetical protein
WP_067436137.1	VENN motif pre-toxin domain-containing protein	WP_067436137.1	VENN motif pre-toxin domain-containing protein
WP_067436139.1	hypothetical protein
WP_067436141.1	hypothetical protein
WP_067436150.1	hypothetical protein
WP_067436156.1	hypothetical protein
WP_067436159.1	hypothetical protein
WP_067436161.1	hemagglutinin repeat-containing protein	WP_067436161.1	hemagglutinin repeat-containing protein
WP_067436167.1	glutathione peroxidase	WP_067436167.1	glutathione peroxidase
WP_067436169.1	hypothetical protein
WP_067436172.1	YkgJ family cysteine cluster protein	WP_067436172.1	YkgJ family cysteine cluster protein
WP_067436174.1	cobalamin adenosyltransferase	WP_067436174.1	cobalamin adenosyltransferase
WP_067436177.1	chemotaxis protein	WP_067436177.1	chemotaxis protein
WP_067436183.1	AbrB/MazE/SpoVT family DNA-binding domain-containing protein	WP_067436183.1	AbrB/MazE/SpoVT family DNA-binding domain-containing protein
WP_067436186.1	type II toxin-antitoxin system VapC family toxin	WP_067436186.1	type II toxin-antitoxin system VapC family toxin
WP_067436189.1	mechanosensitive ion channel family protein	WP_067436189.1	mechanosensitive ion channel family protein
WP_067436192.1	LysR family transcriptional regulator	WP_067436192.1	LysR family transcriptional regulator
WP_067436195.1	aldo/keto reductase	WP_067436195.1	aldo/keto reductase
WP_067436198.1	DUF1330 domain-containing protein	WP_067436198.1	DUF1330 domain-containing protein
WP_067436201.1	helix-turn-helix transcriptional regulator	WP_067436201.1	helix-turn-helix transcriptional regulator
WP_067436204.1	MFS transporter	WP_067436204.1	MFS transporter
WP_067436207.1	EamA family transporter	WP_067436207.1	EamA family transporter
WP_067436210.1	alpha/beta hydrolase	WP_067436210.1	alpha/beta hydrolase
WP_067436212.1	TetR/AcrR family transcriptional regulator	WP_067436212.1	TetR/AcrR family transcriptional regulator
WP_067436215.1	amidase	WP_067436215.1	amidase
WP_067436217.1	heavy metal sensor histidine kinase	WP_067436217.1	heavy metal sensor histidine kinase
		WP_067436220.1	response regulator transcription factor HprR
WP_067436223.1	heme-binding protein	WP_067436223.1	heme-binding protein
WP_067436226.1	phenolic acid decarboxylase	WP_067436226.1	phenolic acid decarboxylase
		WP_067436229.1	aspartate-alanine antiporter
WP_067436232.1	bifunctional aspartate transaminase/aspartate 4-decarboxylase	WP_067436232.1	bifunctional aspartate transaminase/aspartate 4-decarboxylase
WP_067436235.1	DUF3313 domain-containing protein	WP_067436235.1	DUF3313 domain-containing protein
WP_067436237.1	sensor domain-containing diguanylate cyclase	WP_067436237.1	sensor domain-containing diguanylate cyclase
WP_067436240.1	AAA family ATPase	WP_067436240.1	AAA family ATPase
WP_067436243.1	type II toxin-antitoxin system RelE/ParE family toxin	WP_067436243.1	type II toxin-antitoxin system RelE/ParE family toxin
WP_067436248.1	ParD-like family protein	WP_067436248.1	ParD-like family protein
WP_067436251.1	mechanosensitive ion channel	WP_067436251.1	mechanosensitive ion channel
WP_067436254.1	hypothetical protein
WP_067436262.1	hypothetical protein
WP_067436269.1	helix-turn-helix transcriptional regulator	WP_067436269.1	helix-turn-helix transcriptional regulator
WP_067436275.1	hypothetical protein
WP_067436281.1	GNAT family N-acetyltransferase	WP_067436281.1	GNAT family N-acetyltransferase
		WP_067436284.1	leuA~~~2-isopropylmalate synthase
WP_067436287.1	AraC family transcriptional regulator	WP_067436287.1	AraC family transcriptional regulator
WP_067436291.1	MFS transporter	WP_067436291.1	MFS transporter
WP_067436294.1	autoinducer 2 ABC transporter substrate-binding protein	WP_067436294.1	autoinducer 2 ABC transporter substrate-binding protein
WP_067436297.1	sugar ABC transporter ATP-binding protein	WP_067436297.1	sugar ABC transporter ATP-binding protein
WP_067436300.1	ABC transporter permease	WP_067436300.1	ABC transporter permease
WP_067436303.1	ABC transporter permease	WP_067436303.1	ABC transporter permease
WP_067436306.1	FGGY-family carbohydrate kinase	WP_067436306.1	FGGY-family carbohydrate kinase
WP_067436309.1	SIS domain-containing protein	WP_067436309.1	SIS domain-containing protein
WP_067436312.1	esterase-like activity of phytase family protein	WP_067436312.1	esterase-like activity of phytase family protein
WP_067436314.1	hypothetical protein
WP_067436316.1	4-hydroxybenzoate 3-monooxygenase	WP_067436316.1	4-hydroxybenzoate 3-monooxygenase
WP_067436319.1	TetR/AcrR family transcriptional regulator	WP_067436319.1	TetR/AcrR family transcriptional regulator
WP_067436321.1	GNAT family N-acetyltransferase	WP_067436321.1	GNAT family N-acetyltransferase
WP_067436328.1	GIY-YIG nuclease family protein	WP_067436328.1	GIY-YIG nuclease family protein
WP_067436331.1	LysR family transcriptional regulator	WP_067436331.1	LysR family transcriptional regulator
WP_067436333.1	zinc-dependent alcohol dehydrogenase family protein	WP_067436333.1	zinc-dependent alcohol dehydrogenase family protein
WP_067436335.1	DUF1203 domain-containing protein	WP_067436335.1	DUF1203 domain-containing protein
WP_067436337.1	GNAT family N-acetyltransferase	WP_067436337.1	GNAT family N-acetyltransferase
WP_067436340.1	substrate-binding domain-containing protein	WP_067436340.1	substrate-binding domain-containing protein
WP_067436342.1	beta-galactosidase	WP_067436342.1	beta-galactosidase
WP_067436345.1	MFS transporter	WP_067436345.1	MFS transporter
WP_067436348.1	DUF4142 domain-containing protein	WP_067436348.1	DUF4142 domain-containing protein
WP_067436350.1	GNAT family N-acetyltransferase	WP_067436350.1	GNAT family N-acetyltransferase
WP_067436353.1	YjfB family protein	WP_067436353.1	YjfB family protein
WP_067436356.1	LysE family translocator	WP_067436356.1	LysE family translocator
WP_067436359.1	LysR family transcriptional regulator	WP_067436359.1	LysR family transcriptional regulator
WP_067436362.1	SDR family oxidoreductase	WP_067436362.1	SDR family oxidoreductase
WP_067436365.1	LysR family transcriptional regulator	WP_067436365.1	LysR family transcriptional regulator
WP_067436367.1	VOC family protein	WP_067436367.1	VOC family protein
WP_067436369.1	ASCH domain-containing protein	WP_067436369.1	ASCH domain-containing protein
		WP_067436371.1	transcriptional regulator PtsJ
WP_067436374.1	type 1 glutamine amidotransferase	WP_067436374.1	type 1 glutamine amidotransferase
WP_067436377.1	LysE family transporter	WP_067436377.1	LysE family transporter
WP_067436380.1	right-handed parallel beta-helix repeat-containing protein	WP_067436380.1	right-handed parallel beta-helix repeat-containing protein
WP_067436383.1	amidohydrolase family protein	WP_067436383.1	amidohydrolase family protein
		WP_067436386.1	melibiose:sodium transporter MelB
WP_067436388.1	alpha-glucosidase/alpha-galactosidase	WP_067436388.1	alpha-glucosidase/alpha-galactosidase
		WP_067436391.1	transcriptional regulator MelR
WP_067436394.1	nitronate monooxygenase	WP_067436394.1	nitronate monooxygenase
WP_067436397.1	DUF4401 domain-containing protein	WP_067436397.1	DUF4401 domain-containing protein
WP_067436399.1	GDYXXLXY domain-containing protein	WP_067436399.1	GDYXXLXY domain-containing protein
WP_067436402.1	H-NS histone family protein	WP_067436402.1	H-NS histone family protein
WP_067436405.1	GntR family transcriptional regulator	WP_067436405.1	GntR family transcriptional regulator
WP_067436408.1	M20 family metallopeptidase	WP_067436408.1	M20 family metallopeptidase
WP_067436410.1	ABC transporter substrate-binding protein	WP_067436410.1	ABC transporter substrate-binding protein
WP_067436413.1	ABC transporter permease	WP_067436413.1	ABC transporter permease
WP_067436416.1	ABC transporter permease	WP_067436416.1	ABC transporter permease
WP_067436419.1	ABC transporter ATP-binding protein	WP_067436419.1	ABC transporter ATP-binding protein
WP_067436422.1	M20/M25/M40 family metallo-hydrolase	WP_067436422.1	M20/M25/M40 family metallo-hydrolase
WP_067436425.1	FadR family transcriptional regulator	WP_067436425.1	FadR family transcriptional regulator
WP_067436428.1	SDR family oxidoreductase	WP_067436428.1	SDR family oxidoreductase
WP_067436431.1	fumarylacetoacetate hydrolase family protein	WP_067436431.1	fumarylacetoacetate hydrolase family protein
WP_067436434.1	L-fuconate dehydratase	WP_067436434.1	L-fuconate dehydratase
WP_067436440.1	SDR family oxidoreductase	WP_067436440.1	SDR family oxidoreductase
WP_067436443.1	L-rhamnose mutarotase	WP_067436443.1	L-rhamnose mutarotase
		WP_067436446.1	fucP~~~L-fucose:H+ symporter permease
WP_067436449.1	TetR/AcrR family transcriptional regulator	WP_067436449.1	TetR/AcrR family transcriptional regulator
WP_067436452.1	hypothetical protein	WP_067436452.1	ABC transporter six-transmembrane domain-containing protein
WP_067436455.1	helix-turn-helix domain-containing protein	WP_067436455.1	helix-turn-helix domain-containing protein
WP_067436457.1	efflux RND transporter permease subunit	WP_067436457.1	efflux RND transporter permease subunit
WP_067436460.1	efflux RND transporter periplasmic adaptor subunit	WP_067436460.1	efflux RND transporter periplasmic adaptor subunit
WP_067436463.1	MipA/OmpV family protein	WP_067436463.1	MipA/OmpV family protein
WP_067436466.1	glycosyltransferase	WP_067436466.1	glycosyltransferase
WP_067436469.1	pyridoxamine 5\\'-phosphate oxidase family protein	WP_067436469.1	pyridoxamine 5'-phosphate oxidase family protein
WP_067436475.1	SDR family oxidoreductase	WP_067436475.1	SDR family oxidoreductase
WP_067436483.1	Gfo/Idh/MocA family oxidoreductase	WP_067436483.1	Gfo/Idh/MocA family oxidoreductase
WP_067436486.1	N-acetylglucosamine kinase	WP_067436486.1	N-acetylglucosamine kinase
WP_067436489.1	ROK family transcriptional regulator	WP_067436489.1	ROK family transcriptional regulator
WP_067436492.1	ABC transporter ATP-binding protein	WP_067436492.1	ABC transporter ATP-binding protein
WP_067436501.1	sugar ABC transporter permease	WP_067436501.1	sugar ABC transporter permease
WP_067436504.1	carbohydrate ABC transporter permease	WP_067436504.1	carbohydrate ABC transporter permease
WP_067436507.1	MFS transporter	WP_067436507.1	MFS transporter
WP_067436510.1	MarR family transcriptional regulator	WP_067436510.1	MarR family transcriptional regulator
WP_067436513.1	hypothetical protein
WP_067436516.1	Tar ligand binding domain-containing protein	WP_067436516.1	Tar ligand binding domain-containing protein
WP_067436519.1	deoxyribodipyrimidine photo-lyase	WP_067436519.1	deoxyribodipyrimidine photo-lyase
WP_067436521.1	helix-turn-helix domain-containing protein	WP_067436521.1	helix-turn-helix domain-containing protein
WP_067436524.1	DeoR/GlpR transcriptional regulator	WP_067436524.1	DeoR/GlpR transcriptional regulator
WP_067436526.1	NUDIX domain-containing protein	WP_067436526.1	NUDIX domain-containing protein
WP_067436528.1	NUDIX hydrolase	WP_067436528.1	NUDIX hydrolase
WP_067436531.1	nuclear transport factor 2 family protein	WP_067436531.1	nuclear transport factor 2 family protein
WP_067436534.1	GNAT family N-acetyltransferase	WP_067436534.1	GNAT family N-acetyltransferase
WP_067436537.1	GNAT family N-acetyltransferase	WP_067436537.1	GNAT family N-acetyltransferase
WP_067436540.1	arylamine N-acetyltransferase	WP_067436540.1	arylamine N-acetyltransferase
		WP_067436543.1	cspA~~~RNA chaperone/antiterminator CspA
WP_067436546.1	hypothetical protein
		WP_067436549.1	1.1.5.4~~~mqo~~~malate dehydrogenase (quinone)
WP_067436552.1	RepB family plasmid replication initiator protein	WP_067436552.1	RepB family plasmid replication initiator protein
WP_067436554.1	AAA family ATPase	WP_067436554.1	AAA family ATPase
WP_067436556.1	ParB/RepB/Spo0J family partition protein	WP_067436556.1	ParB/RepB/Spo0J family partition protein
WP_067436559.1	nucleotidyltransferase domain-containing protein	WP_067436559.1	nucleotidyltransferase domain-containing protein
WP_067436565.1	YgdI/YgdR family lipoprotein	WP_067436565.1	YgdI/YgdR family lipoprotein
WP_067436567.1	YgdI/YgdR family lipoprotein	WP_067436567.1	YgdI/YgdR family lipoprotein
WP_067436570.1	LysR family transcriptional regulator	WP_067436570.1	LysR family transcriptional regulator
WP_067436573.1	pirin family protein	WP_067436573.1	pirin family protein
WP_067436576.1	DUF1471 domain-containing protein	WP_067436576.1	DUF1471 domain-containing protein
		WP_067436578.1	tsgA~~~MFS transporter TsgA
WP_067436581.1	FAD-dependent oxidoreductase	WP_067436581.1	FAD-dependent oxidoreductase
WP_067436584.1	thiazole synthase	WP_067436584.1	thiazole synthase
WP_067436587.1	HesA/MoeB/ThiF family protein	WP_067436587.1	HesA/MoeB/ThiF family protein
WP_067436590.1	ABC transporter ATP-binding protein	WP_067436590.1	ABC transporter ATP-binding protein
WP_067436593.1	ABC transporter permease	WP_067436593.1	ABC transporter permease
WP_067436598.1	MFS transporter	WP_067436598.1	MFS transporter
WP_067436601.1	class I mannose-6-phosphate isomerase	WP_067436601.1	class I mannose-6-phosphate isomerase
WP_067436604.1	glucose 1-dehydrogenase	WP_067436604.1	1.1.1.47~~~~~~glucose 1-dehydrogenase
WP_067436607.1	hypothetical protein
WP_067436610.1	hypothetical protein
WP_067436612.1	hypothetical protein
WP_067436615.1	FUSC family protein	WP_067436615.1	FUSC family protein
WP_067436618.1	DUF2171 domain-containing protein	WP_067436618.1	DUF2171 domain-containing protein
WP_067436621.1	N-acetyltransferase	WP_067436621.1	N-acetyltransferase
		WP_067436624.1	7.2.2.6~~~kdpA~~~potassium-transporting ATPase subunit KdpA
		WP_067436627.1	7.2.2.6~~~kdpB~~~potassium-transporting ATPase subunit KdpB
		WP_067436630.1	7.2.2.6~~~kdpC~~~potassium-transporting ATPase subunit KdpC
		WP_067436633.1	2.7.13.3~~~kdbD~~~two-component system sensor histidine kinase KdpD
		WP_067436636.1	kdpE~~~two-component system response regulator KdpE
WP_067436639.1	sugar transporter	WP_067436639.1	sugar transporter
WP_067436641.1	LysR family transcriptional regulator	WP_067436641.1	LysR family transcriptional regulator
WP_067436644.1	hypothetical protein
		WP_067436647.1	mntP~~~manganese efflux pump MntP
WP_067436650.1	cyclic beta 1-2 glucan synthetase	WP_067436650.1	cyclic beta 1-2 glucan synthetase
WP_067436657.1	NAD(P)-dependent oxidoreductase	WP_067436657.1	NAD(P)-dependent oxidoreductase
WP_067436660.1	saccharopine dehydrogenase	WP_067436660.1	saccharopine dehydrogenase
WP_067436663.1	LysR family transcriptional regulator	WP_067436663.1	LysR family transcriptional regulator
WP_067436665.1	DUF2798 domain-containing protein	WP_067436665.1	DUF2798 domain-containing protein
WP_067436667.1	NIPSNAP family containing protein	WP_067436667.1	NIPSNAP family containing protein
WP_067436670.1	MULTISPECIES: LysE family translocator	WP_067436670.1	LysE family translocator
WP_067436672.1	hypothetical protein
WP_067436675.1	glutathione S-transferase family protein	WP_067436675.1	glutathione S-transferase family protein
WP_067436678.1	O-methyltransferase	WP_067436678.1	O-methyltransferase
WP_067436681.1	lytic transglycosylase	WP_067436681.1	lytic transglycosylase
WP_067436684.1	MULTISPECIES: carboxymuconolactone decarboxylase family protein	WP_067436684.1	carboxymuconolactone decarboxylase family protein
WP_067436686.1	aldo/keto reductase	WP_067436686.1	aldo/keto reductase
WP_067436691.1	SDR family oxidoreductase	WP_067436691.1	SDR family oxidoreductase
WP_067436694.1	aldo/keto reductase	WP_067436694.1	aldo/keto reductase
WP_067436700.1	TetR/AcrR family transcriptional regulator	WP_067436700.1	TetR/AcrR family transcriptional regulator
WP_067436703.1	YiiG family protein	WP_067436703.1	YiiG family protein
WP_067436706.1	TIM barrel protein	WP_067436706.1	TIM barrel protein
WP_067436709.1	substrate-binding domain-containing protein	WP_067436709.1	substrate-binding domain-containing protein
WP_067436710.1	sugar ABC transporter ATP-binding protein	WP_067436710.1	sugar ABC transporter ATP-binding protein
WP_067436713.1	ABC transporter permease	WP_067436713.1	ABC transporter permease
WP_067436716.1	MurR/RpiR family transcriptional regulator	WP_067436716.1	MurR/RpiR family transcriptional regulator
WP_067436719.1	bifunctional hydroxymethylpyrimidine kinase/phosphomethylpyrimidine kinase	WP_067436719.1	bifunctional hydroxymethylpyrimidine kinase/phosphomethylpyrimidine kinase
WP_067436721.1	aspartate aminotransferase family protein	WP_067436721.1	aspartate aminotransferase family protein
WP_067436724.1	diaminobutyrate--2-oxoglutarate transaminase	WP_067436724.1	2.6.1.76~~~~~~diaminobutyrate--2-oxoglutarate transaminase
WP_067436727.1	alpha/beta hydrolase	WP_067436727.1	alpha/beta hydrolase
WP_067436730.1	GNAT family N-acetyltransferase	WP_067436730.1	GNAT family N-acetyltransferase
WP_067436733.1	N-acetyltransferase	WP_067436733.1	N-acetyltransferase
WP_067436736.1	nitroreductase family protein	WP_067436736.1	nitroreductase family protein
WP_067436738.1	GNAT family N-acetyltransferase	WP_067436738.1	GNAT family N-acetyltransferase
WP_067436741.1	glutathione S-transferase family protein	WP_067436741.1	glutathione S-transferase family protein
WP_067436744.1	pirin family protein	WP_067436744.1	pirin family protein
WP_067436747.1	alpha/beta hydrolase	WP_067436747.1	alpha/beta hydrolase
WP_067436750.1	MFS transporter	WP_067436750.1	MFS transporter
WP_067436753.1	amidohydrolase	WP_067436753.1	amidohydrolase
WP_067436756.1	hydrolase	WP_067436756.1	hydrolase
WP_067436762.1	DUF1427 family protein	WP_067436762.1	DUF1427 family protein
WP_067436765.1	XapX domain-containing protein	WP_067436765.1	XapX domain-containing protein
WP_067436767.1	response regulator	WP_067436767.1	response regulator
WP_067436768.1	AAA family ATPase	WP_067436768.1	AAA family ATPase
WP_067436769.1	diguanylate phosphodiesterase	WP_067436769.1	diguanylate phosphodiesterase
WP_067436772.1	winged helix-turn-helix transcriptional regulator	WP_067436772.1	winged helix-turn-helix transcriptional regulator
WP_067436775.1	SDR family oxidoreductase	WP_067436775.1	SDR family oxidoreductase
WP_067436778.1	MetQ/NlpA family lipoprotein	WP_067436778.1	MetQ/NlpA family lipoprotein
WP_067436781.1	UV damage repair endonuclease UvdE	WP_067436781.1	UV damage repair endonuclease UvdE
WP_067436784.1	MFS transporter	WP_067436784.1	MFS transporter
WP_067436786.1	mandelate racemase/muconate lactonizing enzyme family protein	WP_067436786.1	mandelate racemase/muconate lactonizing enzyme family protein
		WP_067436789.1	1.1.99.1~~~betA~~~choline dehydrogenase
		WP_067436792.1	1.2.1.8~~~betB~~~betaine-aldehyde dehydrogenase
		WP_067436795.1	betI~~~transcriptional regulator BetI
WP_067436798.1	choline transporter	WP_067436798.1	choline transporter
WP_067436801.1	malonic semialdehyde reductase	WP_067436801.1	1.1.1.298~~~~~~malonic semialdehyde reductase
		WP_067436804.1	cspG~~~cold shock protein CspG
WP_067436807.1	hypothetical protein
WP_067436810.1	multidrug efflux SMR transporter	WP_067436810.1	multidrug efflux SMR transporter
WP_067436812.1	HAMP domain-containing protein	WP_067436812.1	HAMP domain-containing protein
WP_067436815.1	response regulator transcription factor	WP_067436815.1	response regulator transcription factor
WP_067436818.1	hypothetical protein
WP_067436821.1	hypothetical protein
WP_067436824.1	hypothetical protein
WP_067436827.1	two-component-system connector protein YcgZ	WP_067436827.1	two-component-system connector protein YcgZ
WP_067436829.1	hypothetical protein
WP_067436830.1	MCP four helix bundle domain-containing protein	WP_067436830.1	MCP four helix bundle domain-containing protein
WP_067436831.1	hypothetical protein
WP_067436832.1	hypothetical protein
WP_067436834.1	LysE family translocator	WP_067436834.1	LysE family translocator
WP_067436836.1	B3/4 domain-containing protein	WP_067436836.1	B3/4 domain-containing protein
WP_067436839.1	helix-turn-helix transcriptional regulator	WP_067436839.1	helix-turn-helix transcriptional regulator
		WP_067436844.1	clcA~~~H(+)/Cl(-) exchange transporter ClcA
WP_067436847.1	manganese catalase family protein	WP_067436847.1	manganese catalase family protein
WP_067436850.1	MFS transporter	WP_067436850.1	MFS transporter
WP_067436853.1	sugar phosphate isomerase/epimerase	WP_067436853.1	sugar phosphate isomerase/epimerase
WP_067436856.1	GNAT family N-acetyltransferase	WP_067436856.1	GNAT family N-acetyltransferase
WP_067436859.1	cupin domain-containing protein	WP_067436859.1	cupin domain-containing protein
WP_067436862.1	ABATE domain-containing protein	WP_067436862.1	ABATE domain-containing protein
WP_067436865.1	alpha/beta hydrolase	WP_067436865.1	alpha/beta hydrolase
WP_067436868.1	LysR family transcriptional regulator AmpR	WP_067436868.1	LysR family transcriptional regulator AmpR
WP_067436871.1	class C beta-lactamase	WP_067436871.1	class C beta-lactamase
WP_067436874.1	SDR family oxidoreductase	WP_067436874.1	SDR family oxidoreductase
WP_067436877.1	prolyl endopeptidase	WP_067436877.1	prolyl endopeptidase
WP_067436880.1	2-phosphosulfolactate phosphatase	WP_067436880.1	2-phosphosulfolactate phosphatase
WP_067436883.1	HAMP domain-containing protein	WP_067436883.1	HAMP domain-containing protein
WP_067436885.1	MFS transporter	WP_067436885.1	MFS transporter
WP_067436888.1	MFS transporter	WP_067436888.1	MFS transporter
WP_067436892.1	aerobactin synthase IucA	WP_067436892.1	aerobactin synthase IucA
WP_067436895.1	acetyltransferase	WP_067436895.1	acetyltransferase
		WP_067436898.1	iucC~~~aerobactin synthase IucC
WP_067436900.1	SidA/IucD/PvdA family monooxygenase	WP_067436900.1	SidA/IucD/PvdA family monooxygenase
WP_067436903.1	TonB-dependent siderophore receptor	WP_067436903.1	TonB-dependent siderophore receptor
WP_067436909.1	PTS sucrose transporter subunit IIBC	WP_067436909.1	PTS sucrose transporter subunit IIBC
WP_067436912.1	sucrose-6-phosphate hydrolase	WP_067436912.1	3.2.1.26~~~~~~sucrose-6-phosphate hydrolase
WP_067436915.1	LacI family DNA-binding transcriptional regulator	WP_067436915.1	LacI family DNA-binding transcriptional regulator
		WP_067436918.1	1.7.99.4~~~narI~~~respiratory nitrate reductase subunit gamma
		WP_067436920.1	narJ~~~nitrate reductase molybdenum cofactor assembly chaperone
		WP_067436923.1	1.7.99.4~~~narH~~~nitrate reductase subunit beta
WP_067436926.1	nitrate reductase subunit alpha	WP_067436926.1	1.7.99.4~~~~~~nitrate reductase subunit alpha
WP_067436929.1	NarK family nitrate/nitrite MFS transporter	WP_067436929.1	NarK family nitrate/nitrite MFS transporter
WP_067436930.1	hypothetical protein
WP_067436932.1	MFS transporter	WP_067436932.1	MFS transporter
WP_067436938.1	hypothetical protein
WP_067436940.1	HpcH/HpaI aldolase/citrate lyase family protein	WP_067436940.1	HpcH/HpaI aldolase/citrate lyase family protein
WP_067436943.1	cysteine protease StiP family protein	WP_067436943.1	cysteine protease StiP family protein
WP_067436946.1	hypothetical protein
WP_067436949.1	phosphoribosyltransferase	WP_067436949.1	phosphoribosyltransferase domain-containing protein
WP_067436952.1	tellurium resistance TerZ family protein	WP_067436952.1	TerD family protein
WP_067436954.1	TerD family protein	WP_067436954.1	TerD family protein
WP_067436957.1	tellurite resistance TerB family protein	WP_067436957.1	tellurite resistance TerB family protein
WP_067436960.1	LysR family transcriptional regulator	WP_067436960.1	LysR family transcriptional regulator
WP_067436963.1	PTS transporter subunit EIIC	WP_067436963.1	PTS transporter subunit EIIC
WP_067436966.1	MarR family transcriptional regulator	WP_067436966.1	MarR family transcriptional regulator
WP_067436969.1	MFS transporter	WP_067436969.1	MFS transporter
WP_067436972.1	molecular chaperone HscC	WP_067436972.1	molecular chaperone HscC
WP_067436978.1	MFS transporter	WP_067436978.1	MFS transporter
WP_067436984.1	GFA family protein	WP_067436984.1	GFA family protein
WP_067436987.1	HlyD family secretion protein	WP_067436987.1	HlyD family secretion protein
WP_067436996.1	DUF2628 domain-containing protein	WP_067436996.1	DUF2628 domain-containing protein
WP_067437001.1	RNA polymerase sigma factor	WP_067437001.1	RNA polymerase sigma factor
WP_067437005.1	hypothetical protein
WP_067437010.1	ShlB/FhaC/HecB family hemolysin secretion/activation protein	WP_067437010.1	ShlB/FhaC/HecB family hemolysin secretion/activation protein
WP_067437015.1	thymidylate kinase	WP_067437015.1	thymidylate kinase
WP_067437021.1	LysR family transcriptional regulator	WP_067437021.1	LysR family transcriptional regulator
WP_067437024.1	hypothetical protein
WP_067437027.1	GFA family protein	WP_067437027.1	GFA family protein
WP_067437029.1	response regulator transcription factor	WP_067437029.1	response regulator transcription factor
		WP_067437032.1	thiS~~~sulfur carrier protein ThiS
WP_067437035.1	NUDIX hydrolase	WP_067437035.1	NUDIX hydrolase
WP_067437041.1	hypothetical protein
WP_067437047.1	LacI family DNA-binding transcriptional regulator	WP_067437047.1	LacI family DNA-binding transcriptional regulator
WP_067437053.1	haloacid dehalogenase type II	WP_067437053.1	haloacid dehalogenase type II
WP_071852564.1	efflux RND transporter permease subunit	WP_071852564.1	efflux RND transporter permease subunit
WP_071852566.1	hypothetical protein
WP_071852568.1	hypothetical protein
WP_071852569.1	SUMF1/EgtB/PvdO family nonheme iron enzyme	WP_071852569.1	SUMF1/EgtB/PvdO family nonheme iron enzyme
WP_071852570.1	flagellin	WP_071852570.1	flagellin
WP_071852573.1	hypothetical protein
WP_071852574.1	resolvase	WP_071852574.1	resolvase
WP_071852575.1	ATP-grasp domain-containing protein	WP_071852575.1	ATP-grasp domain-containing protein
WP_082691694.1	autotransporter outer membrane beta-barrel domain-containing protein	WP_082691694.1	autotransporter outer membrane beta-barrel domain-containing protein
WP_082691695.1	glycoside hydrolase family 10 protein	WP_082691695.1	glycoside hydrolase family 10 protein
WP_082691696.1	trehalose-6-phosphate synthase	WP_082691696.1	trehalose-6-phosphate synthase
WP_082691697.1	hypothetical protein
WP_082691698.1	alpha/beta hydrolase	WP_082691698.1	alpha/beta hydrolase
WP_082691699.1	hypothetical protein
WP_082691700.1	hypothetical protein
WP_082691705.1	TetR/AcrR family transcriptional regulator	WP_082691705.1	TetR/AcrR family transcriptional regulator
WP_082691706.1	flavin reductase	WP_082691706.1	flavin reductase
WP_082691707.1	ABC transporter substrate-binding protein	WP_082691707.1	ABC transporter substrate-binding protein
WP_082691709.1	AzlD family protein	WP_082691709.1	AzlD family protein
WP_082691710.1	LysR family transcriptional regulator	WP_082691710.1	LysR family transcriptional regulator
WP_157883930.1	iron ABC transporter permease	WP_157883930.1	iron ABC transporter permease
WP_157883931.1	LacI family DNA-binding transcriptional regulator	WP_157883931.1	LacI family DNA-binding transcriptional regulator
WP_157883932.1	hypothetical protein
WP_157883933.1	hypothetical protein
WP_157883934.1	ATP-dependent Clp protease proteolytic subunit	WP_157883934.1	ATP-dependent Clp protease proteolytic subunit
WP_157883936.1	hypothetical protein
WP_157883937.1	hypothetical protein
WP_157883938.1	hypothetical protein
WP_157883939.1	hypothetical protein
		WP_157883940.1	7.2.2.6~~~kdpF~~~K(+)-transporting ATPase subunit F
WP_157883941.1	MFS transporter	WP_157883941.1	MFS transporter
WP_157883943.1	ABC transporter substrate-binding protein	WP_157883943.1	ABC transporter substrate-binding protein
		WP_157883944.1	ferric-rhodotorulic acid/ferric-coprogen receptor FhuE
WP_157883945.1	iron ABC transporter permease	WP_157883945.1	iron ABC transporter permease
WP_157883946.1	hypothetical protein
WP_157883947.1	CpmK protein	WP_157883947.1	CpmK protein
		WP_157883949.1	nhaA~~~Na+/H+ antiporter NhaA
WP_157883950.1	extracellular solute-binding protein	WP_157883950.1	extracellular solute-binding protein
WP_157883951.1	ABC transporter substrate-binding protein	WP_157883951.1	ABC transporter substrate-binding protein
WP_157883952.1	hypothetical protein
WP_157883953.1	aminoimidazole riboside kinase	WP_157883953.1	aminoimidazole riboside kinase
WP_157883955.1	alpha/beta hydrolase	WP_157883955.1	alpha/beta hydrolase
WP_162265770.1	autotransporter-associated beta strand repeat-containing protein	WP_162265770.1	autotransporter-associated beta strand repeat-containing protein
WP_162265771.1	autotransporter outer membrane beta-barrel domain-containing protein	WP_162265771.1	autotransporter outer membrane beta-barrel domain-containing protein
WP_162265772.1	carbohydrate porin	WP_162265772.1	carbohydrate porin
WP_173645406.1	PAS domain-containing methyl-accepting chemotaxis protein	WP_173645406.1	PAS domain-containing methyl-accepting chemotaxis protein
WP_173645407.1	threonine/serine dehydratase	WP_173645407.1	threonine/serine dehydratase
WP_173645408.1	helix-turn-helix domain-containing protein	WP_173645408.1	helix-turn-helix domain-containing protein
WP_173645409.1	amidohydrolase family protein	WP_173645409.1	amidohydrolase family protein
WP_173645410.1	cupin domain-containing protein	WP_173645410.1	cupin domain-containing protein
WP_173645411.1	GNAT family N-acetyltransferase	WP_173645411.1	GNAT family N-acetyltransferase
EM595_RS17295	208
EM595_RS17405	315
EM595_RS17410	473
EM595_RS17415	552
EM595_RS17485	473
EM595_RS17515	379
EM595_RS17520	326
EM595_RS17525	662
EM595_RS17535	552
EM595_RS17580	260
EM595_RS17585	558
EM595_RS17665	482
EM595_RS17740	736
EM595_RS17975	663
EM595_RS18110	142
EM595_RS18380	226
EM595_RS18395	563
EM595_RS18490	556
EM595_RS18650	439
EM595_RS18680	474
EM595_RS18690	309
EM595_RS18790	412
EM595_RS18835	381
EM595_RS18960	70
EM595_RS18970	551
EM595_RS19030	400
EM595_RS19040	65
EM595_RS19120	559
EM595_RS19125	685
EM595_RS19130	191
EM595_RS19135	887
EM595_RS19140	224
EM595_RS19160	190
EM595_RS19440	559
EM595_RS19445	490
EM595_RS19450	198
EM595_RS19470	70
EM595_RS19560	481
EM595_RS19660	581
EM595_RS19700	225
EM595_RS19705	228
EM595_RS19710	512
EM595_RS21215	29
